# Supplementary material for: Host Association and Spatial Proximity Shape but Do Not Constrain Population Structure in the Mutualistic Symbiont Xenorhabdus bovienii
Source: mBio. 2023 May 8;14(3):e00434-23. doi: 10.1128/mbio.00434-23 (PMC10306267; doi:10.1128/mbio.00434-23)
Supplement: TABLE S1 [file mbio.00434-23-s0004.xls]

## Sheet: Sheet1
Bacterial strain name	NCBI accession	Nematode host	Collection Site	Nematode 28S Genbank ID
Xenorhabdus_bovienii_CS03	NZ_FO818637.1	S. weiseri	Czech Republic	FJ165549
Xenorhabdus_bovienii_feltiae_Florida	NZ_HG426747.1	S. feltiae	Florida, USA	GU569049
Xenorhabdus_bovienii_feltiae_France	NZ_HG426525.1	S. feltiae	France	GU569050
Xenorhabdus_bovienii_feltiae_Moldova	NZ_HG427036.1	S. feltiae	Moldova	KF437816
Xenorhabdus_bovienii_intermedium	NZ_HG428563.1	S. intermedium	South Carolina, USA	AF331909
Xenorhabdus_bovienii_jollieti	NZ_HG428216.1	S. jollieti	Missouri, USA	GU569051
Xenorhabdus_bovienii_kraussei_Becker_Underwood	NZ_HG428166.1	S. kraussei		KF437818
Xenorhabdus_bovienii_kraussei_Quebec	NZ_HG427570.1	S. kraussei	Quebec, Canada	GU569053
Xenorhabdus_bovienii_oregonense	NZ_HG427325.1	S. oregonensis	Oregon, USA	AF331891
Xenorhabdus_bovienii_puntauvense	NZ_HG779899.1	S. puntauvense	Costa Rica	GU569056
Xenorhabdus_bovienii_SS2004	NC_013892.1	S. jollieti	Missouri, USA	GU569051
Xenorhabdus_nematophila_AN6_1	NZ_LN681227.1
Xenorhabdus_nematophila_ATCC19061	NC_014228.1			HM140688
Xenorhabdus_nematophila_C2_3	NZ_JRJV01000001.1
Xenorhabdus_nematophila_F1	NZ_HF952042.1
Photorhabdus_asymbiotica_ATCC43949	NC_012962.1
Photorhabdus_heterorhabditis_VMG	NZ_LJCS01000001.1
Photorhabdus_luminescens subsp. laumondii TTO1 complete genome	NC_005126.1			EU099037
Photorhabdus_temperata_thracensis strain DSM 15199	NZ_CP011104.1
MC226	JAILSW000000000	S. affine	Indiana	OK319044
MC094	JAILTG000000000	S. affine	Indiana	OK319044
MC066	JAILTK000000000	S. affine	Indiana	OK319044
MC221	JAILSX000000000	unknown	Indiana
MC255	JAILSP000000000	S. affine	Indiana	OK319044
MC211	JAILTB000000000	S. affine	Indiana	OK319044
MC081	JAILTH000000000	S. affine	Indiana	OK319044
MC052	JAILTM000000000	S. affine	Indiana	OK319044
MC200	JAILTD000000000	unknown	Indiana
MC228	JAILSV000000000	S. affine	Indiana	OK319044
MC010	JAILTR000000000	S. affine	Indiana	OK319044
MC216	JAILSZ000000000	S. affine	Indiana	OK319044
MC202	JAILTC000000000	S. affine	Indiana	OK319044
MC235	JAILST000000000	S. affine	Indiana	OK319044
MM01	JAILSN000000000	S. intermedium	Indiana	OK39048
LD28	JAILTU000000000	S. affine	Indiana	OK319044
LD03	JAILSL000000000	S. intermedium	Indiana	OK39048
MC218	JAILSY000000000	S. affine	Indiana	OK319044
LD52B	JAILTS000000000	S. intermedium	Indiana	OK39048
MC044	JAILTO000000000	S. kraussei	Indiana	OK319049
LD08	JAILTX000000000	S. intermedium	Indiana	OK39048
MC096	JAILTE000000000	S. kraussei	Indiana	OK319049
MC067	JAILTJ000000000	S. kraussei	Indiana	OK319049
MC059	JAILTL000000000	S. kraussei	Indiana	OK319049
LD21	JAILTW000000000	S. intermedium	Indiana	OK39048
MC095	JAILTF000000000	S. kraussei	Indiana	OK319049
MC214	JAILTA000000000	S. texanum	Indiana	OK319052
MC233	JAILSU000000000	S. texanum	Indiana	OK319052
MC266	JAILSO000000000	S. kraussei	Indiana	OK319049
MC241	JAILSR000000000	S. texanum	Indiana	OK319052
MC239	JAILSS000000000	S. kraussei	Indiana	OK319049
MC047	JAILTN000000000	S. kraussei	Indiana	OK319049
MC011	JAILTQ000000000	S. texanum	Indiana	OK319052
MC250	JAILSQ000000000	S. texanum	Indiana	OK319052
LD05	JAILTY000000000	S. kraussei	Indiana	OK319049
MC019	JAILTP000000000	S. texanum	Indiana	OK319052
MC078	JAILTI000000000	S. affine	Indiana	OK319044
LD45B	JAILTT000000000	S. intermedium	Indiana	OK39048
MM17A	JAILSM000000000	S. texanum	Indiana	OK319052
LD27A	JAILTV000000000	S. texanum	Indiana	OK319052
MC015	JAILXI000000000	S. texanum	Indiana	OK319052
LD27B	JAILXJ000000000	S. texanum	Indiana	OK319052
