# Supplementary material for: Host Association and Spatial Proximity Shape but Do Not Constrain Population Structure in the Mutualistic Symbiont Xenorhabdus bovienii
Source: mBio. 2023 May 8;14(3):e00434-23. doi: 10.1128/mbio.00434-23 (PMC10306267; doi:10.1128/mbio.00434-23)
Supplement: TABLE S3 [file mbio.00434-23-s0006.xls]

## Sheet: Sheet1
Supplemetary Table 3: Gene sweeps that are being swept through two PopCOGenT population clusters - Cluster 2 and 3. Highlighted rows mark the genes that are found in both clusters
Population	Core gene sweep number	Start	End	Length/gene flow	distance between gene sweep regions	Prokka annotation from reference aligned genome - MC081	Function	Gene
Cluster 2	0	72547	75338	2791	72547	NADH pyrophosphatase, uroporphyrinogen decarboxylase, hypothetical protein, endoculease V, hypothetical protein	DNA repair, heme biosynthesis	hemE, nfi
Cluster 2	1	89702	91286	1584	14364	toxin	toxin	Tc
Cluster 2	2	97186	100208	3022	5900	putative Long-chain-fatty-acyl-CoA reductase, putative Long-chain-fatty-acid--luciferin-component ligase	biosynthesis, fatty acid	luxE
Cluster 2	3	321263	323538	2275	221055	hypothetical protein, putative molybdochetalase in molybdopterine biosynthesis, metal incorporation step, transaldolase B	biosynthesis, molypterin**catabolic, carb	mog, talB
Cluster 2	4	520276	523818	3542	196738	putative Phenylalanine racemase (ATP-hydrolyzing)	biosynthesis
Cluster 2	5	545929	547430	1501	22111	non-ribosomal peptide synthetase	NRPS
Cluster 2	6	547664	549827	2163	234	non-ribosomal peptide synthetase	NRPS
Cluster 2	7	549833	552873	3040	6	non-ribosomal peptide synthetase	NRPS
Cluster 2	8	556125	558021	1896	3252	non-ribosomal peptide synthetase	NRPS
Cluster 2	9	560999	562138	1139	2978	putative Ornithine racemase	biosynthesis, secondary metabolite
Cluster 2	10	578480	579960	1480	16342	putative Ornithine racemase	biosynthesis, secondary metabolite
Cluster 2	11	579998	582917	2919	38	putative Ornithine racemase	biosynthesis, secondary metabolite
Cluster 2	12	696750	698515	1765	113833	non-ribosomal peptide synthetase	NRPS
Cluster 2	13	698522	700229	1707	7	non-ribosomal peptide synthetase	NRPS
Cluster 2	14	701111	703023	1912	882	non-ribosomal peptide synthetase	NRPS
Cluster 2	15	703458	705861	2403	435	putative arginine:ornithine antiporter (APC family), protein ydgH precursor	transport, aa	ydgI, ydgH
Cluster 2	16	711837	714600	2763	5976	Fumarate and nitrate reduction regulatory protein, putative tyrosine decarboxylase, putative major facilitator superfamily (MFS) transporter	regulation, transporter	fnr
Cluster 2	17	1016977	1019743	2766	302377	putative Aliphatic nitrilase	biosynthesis, vitamen K2	menBCE
Cluster 2	18	1025607	1027183	1576	5864	hypothetical protein	regulation, proline	putA
Cluster 2	19	1101308	1103439	2131	74125	hypothetical protein, putative fimbrial-like adhesin protein, putative periplasmic chaperone protein with PapD-like and periplasmic chaperone C-domains	motility, fimbrae	fimC
Cluster 2	20	1110615	1112886	2271	7176	flagellar biosynthesis	motility, flagella	flgEFG
Cluster 2	21	1225401	1227556	2155	112515	putative efflux protein, hypothetical protein, putative umoD (modular protein)	tranpsort proteins	yccS, umoD
Cluster 2	22	1356401	1359187	2786	128845	histidinol phosphate aminotransferase, modular bifunctional: histidinol-phosphatase (N-terminal), imidazoleglycerol-phosphate dehydratase(C-terminal), glutamine amidotransferase, subunit with HisF, N-(5'-phospho-L-ribosyl-formimino)-5-amino-1- (5'-phosphoribosyl)-4-imidazolecarboxamide isomerase	biosynthesis, histidine	hisC,H, A
Cluster 2	23	1472191	1474798	2607	113004	RtxA protein	toxin	rtxA
Cluster 2	24	1477157	1479606	2449	2359	RtxA protein	toxin	rtxA
Cluster 2	25	1479799	1481587	1788	193	RtxA protein	toxin	rtxA
Cluster 2	26	1483075	1484627	1552	1488	RtxA protein	toxin	rtxA
Cluster 2	27	1602980	1604912	1932	118353	aminopeptidase D (aminoacyl-histidine dipeptidase), DNA polymerase IV, devoid of proofreading, damage-inducible protein P	catabolic**tolerance	pepD,dinB
Cluster 2	28	1608541	1611059	2518	3629	helicase ATP-dependent, NADH-azoreductase, FMN-dependent, hypothetical protein	resistance	hrpA,azoR
Cluster 2	29	1634662	1637149	2487	23603	acyl coenzyme A dehydrogenase, diaminopimelate decarboxylase, PLP-binding, transcriptional activator for lysine biosynthesis (LysR family)	regulator**catabolic fatty acid	fadE,lysAR
Cluster 2	30	1651393	1655624	4231	14244	ssDNA exonuclease 5'--> 3'-specific, Mg-dependent, hypothetical protein, site-specific tyrosine recombinase, flavodoxin 2, hypothetical protein, putative enzyme	DNA repair, regulation	recJ, xerD, fldB, ygfZ
Cluster 2	31	1675823	1677300	1477	20199	dihydrolipoyl dehydrogenase	catabolic	idpA
Cluster 2	32	1776874	1778876	2002	99574	putative cobalt-precorrin-6Y C(15)-methyltransferase (decarboxylating), putative cobalt-precorrin-6Y C(5)-methyltransferase (Cobalt-precorrin-6 methyltransferase) (Cobalt-precorrin-6Y methylase), putative cobalt-precorrin-6A synthase (deacetylating)	biosynthesis, vitamin B12	cbi
Cluster 2	33	1784548	1785837	1289	5672	Threonine-phosphate decarboxylase (L-threonine-O-3-phosphate decarboxylase), hypothetical protein, arginine decarboxylase PLP-binding, biosynthetic	biosynthesis, vitamin B12
Cluster 2	34	1929276	1932689	3413	143439	exonuclease V, beta chain with recC and recD: 5' and 3' nuclease, ATPase recombinase helicase	dna repair protease activity?	recB,ptrA,recC
Cluster 2	35	2047723	2049925	2202	115034	ATP-dependent dsDNA exonuclease	dna repair	sbcC
Cluster 2	36	2226302	2227928	1626	176377	hypothetical protein, tellurium resistance protein terZ	resistance	terZ
Cluster 3	0	89291	90153	862	89291	toxin	toxin	Tc
Cluster 3	1	254033	256588	2555	163880	inosine-guanosine kinase, Ferric enterobactin transport protein	transport, siderophore	fep
Cluster 3	2	351667	354086	2419	95079	fimbriae related	motility/nematode association	mrxD
Cluster 3	3	537848	541621	3773	183762	GTP-binding protein, essential for cell growth, Extracellular metalloprotease precursor, coproporphyrinogen III oxidase	biosynthesis, heme	der, hemF
Cluster 3	4	627929	629981	2052	86308	Lipase 1 precursor (Triacylglycerol lipase)	catabolic, lipase
Cluster 3	5	650792	655174	4382	20811	high-affinity Zn transport proteins, putative petidase protein YebA	transport, zinc**cell wall synthesis	znuBCA, yebA, lpxM=lps synthesis
Cluster 3	6	665958	669154	3196	10784	glucose-6-phosphate dehydrogenase, multidrug transport protein (SMR superfamily), hypothetical protein, hypothetical protein, ATP-dependent helicase with nucleotide triphosphate hydrolase domain	resistance, multidrug (SMR family, yoaA regulated)	zwf, mdtJ=SMR, yoaA
Cluster 3	7	696348	698232	1884	27194	non-ribosomal peptide synthetase	NRPS
Cluster 3	8	700503	702596	2093	2271	non-ribosomal peptide synthetase	NRPS
Cluster 3	9	710295	713192	2897	7699	universal stress protein, fumarate and nitrate reduction regulatory protein, putative tyrosine decarboxylase	motility, in response to oxygen	uspE, fnr
Cluster 3	10	713259	715399	2140	67	Universal stress protein E, Fumarate and nitrate reduction regulatory protein, putative Tyrosine decarboxylase	biosynthesis, akaloid
Cluster 3	11	792271	794612	2341	76872	oligopeptide transport protein, putative inner membrance proteins	transport, peptide	mdtC, baeSR
Cluster 3	12	869152	872805	3653	74540	multidrug tranport protein	resistance, multidrug transport (mdtC, baeSR)
Cluster 3	13	884311	886012	1701	11506	hypothetical protein
Cluster 3	14	944259	945084	825	58247	hypothetical protein
Cluster 3	15	1075046	1080511	5465	129962	RNAse T/C degrades tRNA has exonuclease and ssDNAse activity, putative monothiol glutaredozin, superoxide dismutase iron, transcriptional repressor for de novo purine nucleotide synthesis, transcriptional regulator with periplasmic binding protein, putative transport protein	transport, purines (antimicrobial resistance)	rnt, ydhDBC, purR, sodB
Cluster 3	16	1148453	1151543	3090	67942	succinylglutamic semialdehyde dehydrogenase, succinylarginine dihydrolase, succinylglutamate desuccinylase	catabolic	astD,B,E, cycA
Cluster 3	17	1319351	1320857	1506	167808	putative Nonribosomal peptide synthase (NRPS), periplasmic L-asparaginase II	NRPS
Cluster 3	18	1367650	1373777	6127	46793	hypothetical protein, putative alcohol dehydrogenase with dehydroquinate synthase-like domain protein, hypothetical protein	glycolysis	yiaY, gnd, yegH
Cluster 3	19	1450145	1452744	2599	76368	sensory histidine kinase in two-component regulatory system wtih KdpE, regulation of potassium translocation	regulator, K+, virulence	kpdCD
Cluster 3	20	1483187	1483938	751	30443	RtxA protein	toxin	Rtx= repeats in toxin
Cluster 3	21	1506373	1508224	1851	22435	putative membrance protein	regulator	yfbT
Cluster 3	22	1593757	1597186	3429	85533	hypothetical protein, putative efflux protein resistance protein, hypothetical protein, shikimate kinase II, gamma-glutamylphosphate reductase, gamma-glutamate kinase	biosynthesis, shikimate resistance	ygeD
Cluster 3	23	1609483	1611624	2141	12297	NADH-azoreductase, FMN-dependent, hypothetical protein	resistance	hrpA, azoR
Cluster 3	24	1641048	1646870	5822	29424	NAD+-dependent betaine aldehyde dehydrogenase	biosynthesis, cysteine	cysMAWUP
Cluster 3	25	1675125	1676793	1668	28255	3-isopropylmalate dehydratase large subunit, dihydrolipoyl dehydrogenase	biosynthesis, fatty acid	leuC
Cluster 3	26	1741207	1745479	4272	64414	cysteine synthase, hypothetical protein, hypothetical protein, UDP-galactose 4-epimerase, 4'-phosphopantetheinyl tranferase	antibiotic/anti-immue	galE, nrgA
Cluster 3	27	1745676	1747765	2089	197	DinI-like protein in retron EC67	regulation, bacteriocin	dinC
Cluster 3	28	1849078	1853779	4701	101313	sulfite reductase, beta subunit, NADPH-dependent hemoprotein, sulfite reductase alpha subunit, putative synthase with tetrahydrobiopterin biosynthesis-like domain protein, putative coenzyme PQQ synthesis protein with nitrogenase iron-molybdenum domain protein, proline transport protein (APC family)	biosynthesis, folate	cysI,cysJ, sscR, ygcF, proY
Cluster 3	29	1883541	1886558	3017	29762	DNA polymerase III, alpha subunit, RNAse HII	tolerance, DNA repair	dnaE, rnhB
Cluster 3	30	2006340	2010718	4378	119782	D-alanyl-D-alanine carboxypeptidase penicillin-binding protein 4, putative GTP-binding protein with nucleoside triP hydrolase domain protein, hypothetical protein, 50S ribosomal subunit protein , octaprenyl diphosphate synthase	tolerance,stress response, persistance	greA, dacB, obgE, rpmA, rpIU, ispB
Cluster 3	31	2146413	2150779	4366	135695	multidrug efflux pump (RND family), component of acridine efflux pump, transcriptional repressor for multidrug efflux pump (TetR/AcrR family)	resitance, multidrug	acrBAR
Cluster 3	32	2192742	2194803	2061	41963	putative membrance protein	transport	ybbP
Cluster 3	33	2225831	2229632	3801	31028	hypothetical protein, tellurium resistance protein terZ, tellurium resistance protein terA, tellurium resistance protein terB, tellurium resistance protein terC	resistance, tellurium	terZ,A,B,C
Cluster 3	34	2254437	2257183	2746	24805	hypothetical protein, hypothetical protein, putative sugar kinase with ribokinase-like domain protein, Cytosine/purines uracil thiamine allantoin permease family protein	transport, permease, sugar kinase	yegV
Cluster 3	35	2289812	2291160	1348	32629	putative O-demethylpuromycin O-methyltransferase, O-methyltransferase domain protein, putative O-demethylpuromycin O-methyltransferase, putative O-sialoglycoprotein endopeptidase	regulation, translation	ygjD
Cluster 3	36	2313599	2316276	2677	22439	hypothetical protein, putative O-methyltransferase, putative glyoxylase/bleomycin resistance protein/dioxygenase superfamily protein, putative membrane protein	resistance, bleomycin
Cluster 3	37	2347737	2351759	4022	31461	Pb/Cd/Zn/Hg transporting ATPase (P-type family), small ubiquitous RNA-binding protein required for normal, cytoplasmic, putative integral membrane protein, glycerol dehydrogenase%2C NAD	transport, Zn	zntA, sirA, yhhQ, gldA
Cluster 3	38	2472768	2474760	1992	121009	putative subunit of multicomponent oxygenase, phenylacetic degradation	catabolism, phenylacectic	paaC,D,E
Cluster 3	39	2535047	2539356	4309	60287	glucose-inhibited division protein, oxidoreductase-like NAD(P)-binding protein	cell morphology, virulence, resistance	gidAB, atpIBEF
