# Supplementary material for: Host Association and Spatial Proximity Shape but Do Not Constrain Population Structure in the Mutualistic Symbiont Xenorhabdus bovienii
Source: mBio. 2023 May 8;14(3):e00434-23. doi: 10.1128/mbio.00434-23 (PMC10306267; doi:10.1128/mbio.00434-23)
Supplement: TABLE S4 [file mbio.00434-23-s0007.xls]

## Sheet: Sheet1
	Supplementary Table 4: Flexible genes sweeps across cluster two and cluster three from PopCOGent clusters
Population	orf_id	orf_seq	orf_start	orf_end	orf_strand	Annotation	Function
2	MC-011_S18.NODE.128_9	ATGAATCTATCACTAAGAAATTGTTTAGCATGGTTTTTATTTGGAGGTGCGCTAACAGTTCCTTCATTTGCTGCTGAGCAAGTGGATTCAGGGGGCGAACGCAGTATGTTTAACTTTAATGTAGGTAAGACTATCTGTAGTCTAGATGAGTTAAAAACTCAATATCAAGAAAGAAGAAAAACCATTGATTCGTTAGCTAATGAAATTAGCGAGTATTACCTAAATCTTCTAAGCCTTGATGAAAGCCAAGTTCGAGGGGTTATGCTTCAAAACGACTTGGAAATGAATAAAGCCTGCGAAACTACATTAAGAGGGTTTGAACAGGGACTTAAGGCTATGTTGAAGCAAGATCGACCAGATGAAGAAAAACAAGAAATGCAGCTCTATCTTAAATCTGTG…	5486	6046	1	exported hypothetical protein
2	MC-011_S18.NODE.203_2	CCTTACTGGCAGCGGGTGATGGCCGGGAAAGAGACTGAACCGGCAGCCGGTGAAGCCAGTCAGCACCGACTAGCACTCTCTGCCGGGCTGACCGATACCCTGTTGCGGGAGGCCAATTCCGGTTACCACACGGAGATAAACGACTTACTCCTGAGTGCGCTCACTCTGGCCTTGTCGGCCAGTTTCTCACGTCCGGTGAATCACATCATTCTGGAAGGGCATGGCCGGGAATCTATCGATAACACGCTGGATGTTTCAGAAACCGTTGGGTGGTTTACCACGGTGTATCCCGTGCGTCTGGAAATGAAGCCGGGAGTGACGGAAACCATGATTCACACCAAAGAGATGCTCAGGGCGGTGCCGAATAAAGGGATAGGGTACGGAGCTTTGCATCAGGCC…	3118	3954	-1	hypothetical protein
2	MC-011_S18.NODE.261_5	ATGTTTGCGATTGATGTGAAAGATAACCCAAAAAGAATTAAAGAGCAACTTGGTTCCAAAAGACTAATTATTAAATGCTTAGGTAAAGAATATGATCTTGGGGTGGCTAAAACAGAATATACCTTGGCTCTTGTATATACCAAAACTACAGATTCCTCAGTGTTAGAAGAATTATTTGTTTCAGAAGTCGGTAAGACACTGGAAATTGAATTGAATTTTTTTACTGAGTAG	1447	1677	-1	hypothetical protein
2	MC-011_S18.NODE.272_3	ATGGAAGAGATTTTTTTTGTTAATGAAATTAATAAGATGATTGATATTTTGGATTCAAAAGGATTAGTTGTTAAAGGGTGTGACGAACACCAAATATTAAACCTAGAAGATAAATATGGAAAATTGCCCAGATATTATAAAATATATTTATCACTTATTGGGGATGATTCTGGTGATTTTAGAAAAGGTACAGATATTTTATTTAAAGATATAGATGATATAAATGAATGGACTATTGAATTAATGCAGGAAAATCACATTAAATTACCTGATAAGATGTTTTCATTTTCATTACATCAGGGTTATTCTGCTTTGTTTTTTGTGGATAGAAATGACGACGACCCTTATGTTTATTGTTATACCGAGGGTGACGAGATAAAAAAACGGAGTATGTTTTTA…	611	1033	1	hypothetical protein
2	MC-011_S18.NODE.61_3	ATGACATTAGTAGCTAATAAAAATAAAAAGCCTTTCAGAGTGGGTATGGTTGGAGCTGGATTTATGGCTAAACTACATAGCTTATCTATGAATAATATTGCGGGATTAACTAATGACCCCGATGCAAAATTCGACCTTATTCGTATCGTAGATATCCATGCAGCCAGCGCTAAAAAAGAAGCCAAACGTTGGGGATGGAAAGAATCTGGTACAGACTGGAAAACAGTAACCAGAGATGCATCTATTGATATTGTTGATATCGCTACCCCCAATGACAGTCATTGTGAAATTTGTCTGGATGCATTTGCAAATGGCAAACACGTAATTTGCGAAAAACCACTTTCAACTGACAGTAAGACAGCAGAGTTAATGGCACGAAAAGCCGTTGAATCAGGCAAG…	1437	2630	-1	Myo-inositol 2-dehydrogenase	Catabolic
2	MC-011_S18.NODE.133_4	ATGACTAATAATCATTCTTTTGGTAAAGAAACGATTTTGCAAAAAGTAATTGCGGGTCATTTCGATACTTATGCATTGATATACAGGCCAGAGAGATTTAAAAAAGAAACAGTTGAAGTTCTCGTTGGTACAGAGTATATACTTAATAGTTTAAAAGAATTGGATAAAATTCAACGTAAACAACTGGCAATGGGCAATTGGGGCATTCTGCTTGTTACACCCTATTGCCAGATTAAAGAGCGTGGTTTTACTGTTATTGATGACAACACGCCTTTCCGTGCCATTTGTGTTAATCAATATGAAACATACTTACTTGAGGATATTATTGATATTTTACCTGAAGTTCCGGTTGATATTAGTAATACTTATTTCAATCCAAATGATGAAGATTACGAAAAA…	1571	3487	1	hypothetical protein
2	MC-011_S18.NODE.133_5	ATGTATAAATATACGATTGTAAACTCTTTTGGTAGTGATTTATTTACAGGCAATCCAGTAGCTGTGTTTTTTAATTGTGACGATTTAGATGACTATCATATGCAAAAATTAGCGGCAGAAATTAATCTTTCTGAAACAACATTTATTCGCGCACCTATAAAAGGAGGGGATTTTAATGTTAAAATTTTCACTCCAGTCAATGAATTAGGTTTTGCTGGACACCCGTTACTTGGCACAGCGTTAGCTTTAGCACAAGAAACAGGATTATCTGAAATGAATATCGAAACACAAAAAGGAGTTTATCGATTTTCAGTTGATTTAGTAAAAGAACAACCCTACACAGTTTATGTACAAATGGAACAGCCAAAACCCGCTATTTCTCCCTATGAGTATAGAAAA…	3801	4643	1	Trans-2,3-dihydro-3-hydroxyanthranilate isomerase
2	MC-011_S18.NODE.133_6	ATGAGCGGAATTTTTGAAAGTGTGACAGGTAAATTGGATTATAATTTCCCTGAATATGATAGCCTTCCTTCTGAGCCTATCACTTTGGGAAGAAAATGGTTGCAGGAAGCAATTAATGAAAACGTTCGTGAACCTCGTTCAATGGTATTGATGACTGCAAATAGCACCGGGAATATGTCATCTCGTGTAATGGCTATTTTAGAGTTTATAAATGAGGGTATTTTGTTTTCTACACATAGCTGTAGTCGAAAAATAAGAGATATCAGAGATAATCCTTTTGCTTGTGGCCACTTTTACTGGCGTGAACTTGGTCGCCAAATGTCTGTAAGTGGGAAAGTTAAAAAGCTGCCCTGGGAACACTCTATTGAAGAATGGAATAAACGTCCAACACCTTTACAT…	4665	5297	1	pyridoxine 5'-phosphate oxidase
2	MC-011_S18.NODE.128_12	ATGTTTGGAATGCCAGACCTACCCAAAATGCCCGATATTCCCAACTGGAAGGGAGTTCCCAATGCTGCATTGGATGCGGGTATTAGTCTTGGCGGTGCAGCATTGATAAATACATTGTTCGGCAATTATTGGGGCATATTCAATCAGTATGGTATCCCCCTTTTGCTTGCTGATAACGTGATATCACTGCAATACCAGAACCAATATCGGGTAGTGAGTGCACCGATAGAAAATGGCTCATTCGCTACGTACAACAAAGTAAGTGACCCGTACAAAGTTACTGTTCAACTGACTAAAGGCTCAGGCGGAACGTTAGAACGCGGCGCTTTCTTGGCACAACTGGAGATTTTGGCAAAAAGCACGTTGAAATTTCATGTTGTCACGCCTGAATTCGTCTAT…	6800	7300	1	hypothetical protein
2	MC-011_S18.NODE.180_5	ATGAATAATGATTATATTAAATTCATTGGTGGTATCTGTAAAACCGAAAGCATACCAATAACCTCAAACGTGGAAGGTTTGCTGATTCGTGTTATAGCTTCAGGATTATGTGGCACAGATATACAAATTTTGAAAGGTATTAGAAATGAGAAAACGGAAATTCTAGGCCATGAGGGGCTGGGAATTATTGAAAATTATTATAATAAAAATGGTTATTTCTTTAAGCGCGGACAAACAATTTTTATTAATCCAACCGATCGCCACGATACTCATTTTCTATTAGGGCATAATATTCCAGGTCTTTTTCAAAAATACATTACTATTCCCGATTCTGCTGTTCAGAATGGTGTGATAATTCCTATAAAATATACATTATCTCCTTTATTTTCTGCGCTTATA…	3359	4480	1	hypothetical protein
2	MC-011_S18.NODE.95_1	CCTTACTGGCAGCGGGTGATGGCCGGGAAAGAGACTGAACCGGCAGCCGGTGAAGCCAGTCAGCACCGACTAGCACTCTCTGCCGGGATGACCGATACCCTGTTGCGGGAGGCCAATTCCGGTTACCACACGGAGATAAACGACTTACTCCTGAGTGCGCTCACTCTGGCCTTGTTGGCCAGTTTTTCACGTCCGGTGAATCACATCATTCTGGAAGGGCATGGCCGGGAACCCATCGATACCACGCTGGATGTTTCAGAAACCGTGGGGTGGTTTACCACGGTGTATCCCGTGCGCTTGGAAATGCAGGCGGGGGTGACGGAAACCATGATCCACACCAAAGAGATGCTCAGGGCGGTGCCGAATAAAGGGATAGGGTACGGGGCCTTGCATCAGGCT…	3	7859	1	hypothetical protein
2	MC-011_S18.NODE.100_5	ATGCGACAGAACCTTACCGAGGAAGATCACCTGACTGGAAAGACGTTTACTCAGCGTATAGAGAGAACAAATTTAACTCAGCGTACTCGAGTAAAAAGACTGAATAGAAAAACTATCAGTTATTTAAAATCCGAAGAAATAAACGATAAGATGATAGGGACTTTTATTGAGCGTGAGTACTTTTTTGATGTTCAATCTAACCATTTAATACATGACCCATTAATCGCTTCGAACAAGAAAAGAAACTCATTAGCGTAA	3958	4215	1	IS1 transposase	mobile elements
2	MC-011_S18.NODE.100_9	GTGATCCGTGATGATAGCTGGCTGGCTTCGGCGTCAACGTTTGTGACCTTAGCCCGACAGCATCACATTACGGTGATGTCTCTGCCAACACTGTTTTGGTCTGAATTAGCCATCAGAGACAGGACGTTATTACTACCGGATTGCCTCAGGTTAATCATTATTGGTGGCGAGCAGGTGAAAAAAAGTGCCATTCAAGCATGGTTTACACAAGCCACACCGTTCCCCCGGTTGTTAAATACGTATGGCCCAACGGAAAATACAGTGATTGCCACCTGTCAGGAGATATTTTCGCCAGAAGATGCGAGTTCTATTGGTCGACCTGTTATTCATACCCGCATTTACCTGCTGGATGCTGGAGATCAGCCCGTGCCACTGGGCGCTGTGGGTGAACTGTATATT…	7041	16001	-1	non-ribosomal peptide synthetase	NRPS
2	MC-011_S18.NODE.196_2	ATGTCTGACGTTATTAATCCCGAACATGAATGTCCATTTGACCCGAAACACTATCAATGTGACTGTCTTATTGCACCGGTGGGTTCATTCTCTTGGGCTTTGATTCAATTAAAACTACGCAAGCGCGTTACCCGTTCTGTTTGGATGAATTGCCAAGGGAATAATGAAATGTATCTGGCTATCACTCCACGTGTAAATAATTTAACTGTCGAGAAAGATAGTGCTTACGCGGTTGATGGTGTTGCAGTTGGTACTAAATACGATTATTTGACTCATATTGATTTGCGCAATGAGCACGGTAATTTTGTGCCGTGGCAGCCAACACAAGAAGATATGATGGCTTGTGATTGGAAATTTGTGGAAGAGGAACTGGTAAAGCCTAAACCAACCGTTGAGCCT…	237	836	-1	hypothetical protein
2	MC-011_S18.NODE.76_2	ATGGCTCTGTTAGGGGATAGCTACACGAAAGGGGAGTCAGACGGCAAATACCAGCCTCGTGGGAACTATCAGCATGCCGGAAATTATCAGCCAGCAGGGAATTATGCGGTTAGAGGGGAGAGTTATACCAGAGGGGAGAGTGATGGGAGGTATCAGGTAAAAGGGGCGTCAAAACAATGGATAAGGGCGTGGGGAGTAGGTGCTGCAGCTAATGGAAGTAAGTTGCCATTGAATATAGATGCACGAGGAGTAACGCTGTATATCAAGACTGATGCTCAAAATAATTTTTTCACTTGTACTATGCCCCCAGTAGACGACATCAATGTTATGTTTTCTGGTAACATTGATGGGCTCCGTGTTGTTTGTTCTCTGGGCAATTCAGGGAGGAGCTTGTATGTA…	1116	1559	-1	hypothetical protein
2	MC-011_S18.NODE.180_4	ATGTTCATGAATGAATCGCATCAAACTTATATTTATGACGTGGGTGGGACATTTTTAAGGAACGCGGAATGGATATCAAGTAAGGGTCCTGTCAACATAAAAAAAGATACTTCACCCAGCTTTTTAAAGTATCCTTATGATGATGTTATTAGCCTCAAAAACAGATTAATTGAATCTATTTTAGAAAAGCTTCCAACTTATCATAATGGCCTCACAGTCAGCATTAGTTTAGGGGCTGCGTTGAATCATCACACGGGTGAGGTTTATGGTGCAGCTCCCCTTTGGGGGGCTTGCCAAGTAAATTTCAAACTACTTGATGAACTTTATTCCCTTCGTCCTGACATTCGATGGATGATGATGAATGATGTTACCGCTATGGCCATCCATTTCTCTACTCAG…	2316	3359	1	putative 2-epi-5-epi-valiolone 7-kinase	biosyntheis
2	MC-011_S18.NODE.180_3	ATGGAAAATACCAATACTTCTAACAAAAAGATACACTCAACACAGTGGAGCATCAAAGCATCACTACCAGTAAATTATACTGTTGAGGTAATTCAAGGTTTGTTTGATCCCAATAACAGCCACTTGTACCACATATGCAAGAATCTAAAAGAAGAAAACTCTCGAGTAATCGTATTTGTTGATAATAATGTAGATGCTCATTATGGTGATACTATTAAAAACTACTTTAATAAATATAAGATTAGATTTGTGTGGTATCCAATACGTGGAGATGAAGAAGCTAAAAACATCGATAGTGTTCTTACTGTGGCTAAACAAATTTCCGATAGTGGTTTACTACGTAGATCAGAAAAAATTATCGTTATTGGCGGAGGCGTAGTTATGGATGTTGTAGGGTTT…	1136	2329	1	2-epi-5-epi-valiolone synthase	biosyntheis
2	MC-011_S18.NODE.203_1	ATGTTGATATTACTGAAAGAACTAAATAAAAACCGGGTGTCAGTATGGGTCTGTGAAAATAAGTTAAAACTGGCGTTTACAGGAGAAACACCCCCTGTTCAATTAATTGATAAAGTAAAAGAGAAAAGGCAAAGCGTAATAGATTTCTTAAATGAAAGAGGTATTTTTTCTGAAGAGGATTTTCAAAGTTTTATTTTTAATAAAAATCAGTCTAATTTTGATATAACTTTTGCTGATCCCAGCCAATATTCTGGAAATAAAATTGAAGCGATATTTCCTGCCACCAGTTTGCAGCAGGGTTTTGTTTATCATCATCTGGCTCAGCCGCAGGATGATGCCTATCGAGTGCAGTTGCTGCTGGATTATCACGACAGGCTGGATTTTGCGGCTTATCAGCAG…	3	3113	-1
2	MC-011_S18.NODE.119_9	TTGGTTAAGGGCGGTGCTTTTGTTGCAACTGCGGCAGATGCGAAGGCTTATAACAAGGCCTTGAGTTACCTTAAAACGTACAGTATTCAATCGGGGCAGGCGATTATTGGTGCCGATGCCTTGATGATCTTACCCGGTAACCCTGGTCTATTGGCGAGAGGCACCTTGGTGGCAAGCGGTGCACATCAAGCCGGAACAGGGATTGGTCAGATGATTGAAGGCCAGTATGGTGAGGGTGCGACCAATATAGGACTGGGTTCCCTGGTAATCTTTGGGCACGCGGCGGCGAATAAAGCGGTCACTAATGCTAATGGTGCTATTGTTTCACCGAGCAATAATATTTGGCAAACTGGCGCCATTGGGAATGCGATTACAAAATCTGAGGGCGTGTTAACGGAG…	8104	8883	-1	hypothetical protein
2	MC-011_S18.NODE.165_2	ATGCCTAATCTCATCACCGGTCTTGATATTGCTAAAAATGTTTTTCAAGTTTATGGGACAGATCATCGTGGTATCGCCACCATTCAAAGGACGTTACGTCGAAATAGTGTGTTGAGGTTCTTTGCGACTCTCGAACATGCACTCATCGGGATTTAA	1326	1481	-1	transposase	mobile elements
2	MC-011_S18.NODE.165_3	ATGCCTTCCATCTGGGCAACTGAAGCGACGGTCATATTGTACGGTGGTAGCAATTTAGCTAGCGCGGCAGATTTACGCTCGGGTGAAATACGGGGCATTTTTTTCTCTATTAGTGTTGTTAATGAGGGTGACAACTATGCTGACAGAGAGGGTGGTCACCAGAGCTTCAAGCTCGTCCGGGGAATAAGGAGAAGGTCAGCGGATTACATCGGGGCCCGCAGTATGAGCTGCAAACAGGTTGATGTTATGAACTCCCGCTCCTCACGGAGTACGATGGGAATTCATCAATAA	1508	1798	-1	hypothetical protein
2	MC-011_S18.NODE.165_4	GTGCCCGGCGCAGACAAAACCCCAGAACAATGGCCTGCAGAAGCCCGGCTGGCTGTCATTATTGAAACGGCCACGCTCAGCTCCACCGAAGTAGCCGAGTATTGCCGTAAAAAAGGGCTCTATCCCAAGCAAATTCAGCAGTGGAAACAGGCGTTCTTACAAGGGTTCTGTCGCATTAACGGCGAGTTAATCAGAGATCCCGCGAGTGGTTATTTTTTATACTGTCAATCGATAAAATTGTTCCGCCGCCGATAA	1854	2108	1	hypothetical protein
2	MC-011_S18.NODE.128_6	ATGATCCTCAATGGGTTGGGTTTCCACAGTCGAACGCTCCATATGTGCCCTGATTTTTTTAAGCACAAACCCGTTGAACGCCTGATTGGGGCGGGAATTATGGCTGAACACCTCAATGATGATGTGCTCGGCCGCACGCTGGACGCCTTGTTTGACCACGGTGTCTCTGAAATTTATCAGGTTATCGCTGAGCAGGTTATTGATAAATTAGCATTAAAATCCGATTCCGTTCACCTTGATATCACGAGTTTTCACGGGGATGGTGAGTACAAACTCCCCGATGATGACGAGACAAAACGCATCGTTCTGGTGAAGGGTTACAGTCGTGATTTCAATTCCAACCCTAGCCGATCATCACATAATCCATCAGGGGAGCAGGCCGTGCGCATTGATTCATCT…	3657	4061	1	transposase	mobile elements
2	MC-011_S18.NODE.127_1	ATGATTTATCTATTTTTTGGTTATTTTGTCGTTTTATTGTCATGTGTGTTTGTTTCATTTTTTGTTAATAAAATAATGATTGAAATAAAAAACGTTATTCAGGCAATACAGGCGCATAGTCGATACGCCCCTGAAGCCTTATTAACGATTTCCTGTAAAAATTTACTGGGATACGATAATAGAAACTGA	209	397	1	hypothetical protein
2	MC-011_S18.NODE.263_1	ATGCTCCTAGATAGTGAATTAGCAAAGCTAACACTTTCTGAGCTATCAGTTAGCCATGTTATCGAGTATTGCAAGCAAAGACATTCTACTGGCATCACTCCATCAACCATTAACCACGATGTCAGCTACTTAACGTCAGTATTAAAATCAGCCAAGCCAATCTATAACATAGATTACGTCTCGAACCCCGCATATGAAGCACGCCCTTTGTTAATTCAAATGGGGCTTATAGGGAAATCTCAGCGCCGTAGCAGAAGACCTGTGCAAGATGAAATTGACAATCTCATTGAAGGATTACGCAAACGCAGTAGTCATAGAGAAGGAAAAATACCCTATGAGGACATTTTGAATTTCTCCATTCTTAGCTGCATGCGCATAGGGGAGGTATGCAAAATAAGA…	799	1617	-1	Phage integrase	mobile elements
2	MC-011_S18.NODE.74_17	ATGACTGTAAACAGAGGCGATAACCTGCATCAAAAAACGCCGGAAGTGACTGTCCTGGATAACCGGGGGCTGACCGTCCGCGAGCTCCGTTATCACCGCCACCCAAATACCCCCACCACCACCGATGAACGGATCACCCGCCATCGGTTTACCCTCGCCGGTCAGTTGGCGCACAGCATTGACCCGCGCCTGTTTGACTTACAGCAGACGGATAATACAGTCAATCCTAATATGGTTTATGAGACGGCACTGACAGGCGAAGTGGTGCGCATAAGGAGTGTCGATGCGGGTAATACCCTGATGCTGAATGATATTACGGGGCGCCCCGTACTGGCCATCAATGCAACCGAGGTCACCCGTACATGGCAATATGAGCATGAAACCTTACCCGGACGCCCG…	15958	18747	-1	Tripartite Tc toxins repeat protein	toxin
2	MC-011_S18.NODE.134_1	ATGGAACAACAATATTTCATTGGCATTGATGTCGGCTCCGCCAGTGTACGTGCCGCCATTTTTGATCAGAAAGGCAAGCGATTAGCATTTTCTGTCCGCTCTATCCAACAATTTCATCCAAAAGCAGATTTTGTCGAACAGTCATCGGCAGATATCTAG	196	354	1	FGGY carbohydrate kinase domain-containing protein	catbolic
2	MC-011_S18.NODE.76_3	ATGACCAAAACATTTAAAACCCCCTTCGCGGCGCAAGGGGACAGAGTTTCTATTCCTAATGAAGTGCAACCTGATGGCTCAGTGTCTTATACCCAAGGCTACGGCTATGATTACGAACGTGACCAGAACACCGATCCGGCCGCTAAGGATATCGAACGTGAGAAGATGAATGGCATGTTCCACGATATCACTGAAGCCGTAGGGGAAATTCAGACGTTTGGTGCGGCTCAATGGACCATCGAGGCGCAACCTTATCCACTGAGGGCGCTGGTCTATCACAATCAAAAACTCTATCAGTCACGTATTGAGAATAACAAGGAAGATCCGCAAGCGGGTAAGGGATGGGTGGAATTAAAAGCCGATCTGACGGCTGCTGATGTCGGTGCCTATAACCAAGAA…	1694	2332	-1	Phage-related tail fiber protein (modular protein)	mobile elements
2	MC-011_S18.NODE.140_4	ATGAACCAAAAAAGTAAAATATTTGACAGCGAGATTCCTCTGCCTGACAGTACCCTTATAGCTAAGCAAAAGACACTACTTGGTTTTGATGAGCGTTATAAACGTATCCATGATCAATTACGACTCCTACTTAATCTCGGGAAATTGGATTCTTGGAGTTCTAAATTCCATCGGCAGAAACTACCTCTCTGTGATCTGGTGTCAGAACAGTATCCTCTAGTCATTTTTTATGGTGACGTGGGCACAGGTAAGACTGCTACAGCAGAATGTATCGCTAACCAACTGGTCAGAGAGTCTGGTGCAGAAGATTCCGTTCTTTTCAAAATCAGCAACAGGGTGAGGGGAGGCGGCAAAGTGGGTGAAATGGGAACGCTCATTAATCAGGCTTTTAACGACGTG…	2441	3070	1	ATPase family associated with various cellular activities (AAA)	catbolic
2	MC-011_S18.NODE.140_5	GTGCTTGATGCAGCCCTCCTTCGTCGCGCTGCCGTGGTAGAAGAATTTTCAAGACCCGATGAACAAGAGCGTCTCACTCTTTTCAGTATGGATCTGTATGGGTTGGATATCTCTTCACAGCAATTGAGTGCACTGGCGAAAGCTACCGGCCCGCATGAAGGCCAACCTGGCTGGACTTTTTCTGATATTCGTACTCGACTTTATCCGGCTGCAATGGCCAAAGCCTATCCCGATAGTCCTTTAACCTACCAAATCTTGCTTCAGACAGCGTTATCTCTGAAACCTTCACCAGTAATGGAGGATCGTTGA	3031	3339	1	hypothetical protein
2	MC-011_S18.NODE.128_13	ATGAAATTATCAGCAAGACAGATTGAAACAGCCAAGCCGAAAGATAAGGCGTACAAGTTGTCTGATGGCGGCGGATTACACCTATATATATCTCCGACAGGCTCTAAATCATGGAGATTAAAATATCGTATCTCAGGGAAAGAAAAATTACTCACGATTGGGATATATCCGGTAATTAGTCTAGCTGATGCAAGAAAAGCGAGAGAAGAAGCTAAAAAATTACTGGCGGAAGGTACAGACCCATCTGAAATCAAAAAGAAAGACAAGGAAGTAGAAGAAAAAATCACTTTCGCTAACATATTTAAGGAATGGCACCAATTCAAAACTGGATTCTGGTCTGAGAAATACGCCAAGGAAATGAAGTTAATGTTTGATAATGATATTTTGCCTATCATTGGA…	7209	8069	-1	putative prophage CPS-53 integrase%3B CPS-53 (KpLE1) prophage	mobile elements
2	MC-011_S18.NODE.133_3	ATGGGCATTCCGAAAATTGAGAGCTACACACTTAAATCTCCTGAATTTAATGTTATAAGTAGAGTTAAATGGAAACATGATAATAATCGAAGCATATTGCTTTTACATGATATGCAAGCCTATTTTCTAGATTTTTTCTACTCTGATTTAAGGCAAGAGCTAATAAGCCATTGTAAAAATCTTATTACTTATGCCAGAAAAAACAATATACCAATTGTTTATACCGCCCAACGTGGAAATATGACTAAAAAAGAACGCGGGCTACTCTACGATATATGGGGACAAGGAATGAGTAGCAAAGACGAACACACGGATATAGTCAAAGAATTAGCGCCGCAGTCAGAAGATAGAATTTTAGCCAAATGGCGATACAGTGCTTTTCATACGACATCTCTTGAT…	954	1574	1	putative isochorismatase
2	MC-011_S18.NODE.70_3	TTGGATGATGTTAATACCGACCAGTTACAACCGGTTACGGCAGGTTATGCCGGTCATTGGATTGAATCTTGCTACGGGGGTGTTCCACAGCGCTGGTTACTGGTCAACAGTGAAGCGGCGATGCATCGTGAACATCAGACTTTCAGAAAAAATACGCGGATTTCGACGGAAAAAGAACTGAAACAGTTCGAAAAACTCAGCAAAAAGTCGTTTTCCTGTGGTGAAGATGCCTTGCAGGCATTGCGTGACTTCGAAGCAGAATGCCAGTTTATCGGCATTGAGGCCCCCAAAGTTCAAAAAATCGCGGTGCATAAGGGGCTAGGCCGCCCGGCTAAAGGTCAACAACCCGATAGTGTTCATTATCAGCTTTCTGCCTCGGTCTACAGCCATCTGGAGAAA…	948	1805	-1	transposase	mobile elements
2	MC-011_S18.NODE.267_1	ATGATTATGATGGATTCTAAAACTCAGCTCACCGTGGATGTGATCGCCAAGGTCGCTCAGGGGAAAATGAGTCTTCTCAATGCTTCCAAGCTCTTGAATAAGTCCCGCCGAACTATTGAACGTTACCTTCAGCGATATCAGAAGGTCGGCATCCAATTTGCCATTCACGGTAATGCAGGCAGAAGCCCAGCCAACAAAATCCCCAATTCCCTCAAGAAACAGGTTCAGTCTCTTATCAAAGAAAAGTACTACGACTTGAATTTGCAGCATCTGGCCGAGTTGCTGGAAAAGAATGAAGGCATCTTGGTAAAGCGTGAGACGCTGCGTTCGTGGGCACATGATATCCATCATGTGAAAAGGTCTAAGCGTCGACGGACTCAGATTCGAAAAAGGCGCGAG…	97	1620	-1	ISNCY family transposase ISShha1	mobile elements
3	LD-03_S3.NODE.1_147	ATGGAACTGATTACACAATGGTTAAATGCGATAAACGGGATAGTATGGGGAATACCTATGCTGGTTGGTATTCTGGGCATTGGCATTTTTATGCAAATCCGCCTGTCCTTCTTACCGATCCGAAAATTGGGAACGGGGTTTAAGTTACTTTTTCAGAAAAATGAACAACGTGGTGAAGGTCAGATCTCTCCTTTCAATGCCTTGATGACTGCGCTGTCTGCAACAATAGGAACAGGAAATATTGCCGGTGTGGCGACGGCTGTCGTAATGGGCGGGCCGGGAGCATTGTTCTGGATGTGGATGACGGCATTATTGGGTATGGCAACCAAATATTCTGAAGCCGTGTTGGCGGTACGCTTTCGTGAAACAGATAAAAACGGTAACTACGTTGGCGGCCCC…	178836	180212	1	putative amino-acid transport protein	transport
3	LD-03_S3.NODE.12_48	ATGAAATTGACATCTCTCTTTACTCTCATCACTATGGGATTAACCGCTACGGTGATCACCAATAACGCACAGGCGGCTGGCCGTTTGAATGTTTATTGCAATGCTACCAACGCCATGTGCGAAGCGGAAACCCGAGCTTTCGGTGAAAAATATAATGTAAAAACTACCTTCGTTCGCAATGGGTCCGGTAGCACATTGGCAAAAATTGAGGCAGAAAAACGCAATCCACAGGCAGATGTATGGTACGGCGGCACTCTCGATCCCCATTCCCAAGCGGGTGAAATAGATCTCTTGCAACCTTATCAATCCCCGAATCTGGCACAGATCATGCCTCAATTCCGCGATCCAGCGAAACGCAAAGGTAACTATACCTCTGCGGTCTATATGGGCATTCTCGGC…	56782	57813	1	Periplasmic ferric iron-binding protein AfuA	transport
3	LD-03_S3.NODE.18_34	ATGAAGAATATTAAAGTTTTTCGTGGGTTTTATACATTTGAAGATACTTATCGCTATCGGGAACGCTTATCAATTTGTGGTCATGGTGAATACATATCCGGATTATTTAATATAGGTTATTTAATAGGTTATGACCCTTACGGCAATGAACATGAGATGAGGCCTAACGAATTATATAAAACTCTTATTAATAAAATGGGTTCAAGGGGATTAGATAAATTTCATTATATCCATCTGATGATTTGTCACTCTGCTTCTAGTGAGAAAGACTGTAGTGATTCTGATTCTGCATGTGATGAGTCTTTTGCATCAGAGTTTTCTCAATTTTGTCCGAAAAGCATTATTATTGGATATGTAGGAATAGTTTATCCATGTATTACTAAGTTTAATCAATCAACG…	37652	38353	1	hypothetical protein
3	LD-03_S3.NODE.18_36	ATGCTAAAACGAAACAACTCCTTTGAGGATTATATATCAAAGATTCAATCCGAATCTTTATCTCGCTCAAAATCTTTCCATTCATTACCACCTGATAATATTTTGAAAGCAAACGTTAATTACAATAATCCCAGATTGATTAATGGATATATTCCTACAGTCAGAGAAACTAGTCTAGAAGAGATAATTAATGCCGTTAAGCATCTTTACGAATCAATTAAGGAAGGCGGATGGACTAGTCATATTAAAAATGTGACTGAAAGAAAAGATGAAATATGCAAAAAAAATCAAAAAACACGTGAAGATGCATGGGATATGAGATGCTGTATGACATATAATCTTTTAGAAAAACTACAGAAACTTTTAAACCTTTTATTAAAAACTGGTTGCTTTAAAAAT…	39648	40424	-1	hypothetical protein
3	LD-03_S3.NODE.18_37	ATGCTAAAAAGAACAAATTCTTTTGATGGTTATATTCATAATACTATTATAAAAGATAGATGGTTTTCTCATATTGAAAATATTGACAACCAAAACAAGACCATACAGAAAATCAGAGAGAGAAAGTTATTATGGGATATGAGATGCCATACAACAAATAGAATGCTTTTAAAAATGAAATATAAATTATCTGAACCCAACATGGAATATGACGAAACATGCGCTTACTTTACTCTTTACATTGACATAGCCCCCATCGGAGCTATGTTATTTAAAGGCTATACTGGAGAATCTATAGCCTATCCTGAAGTTGAATTTTTGATCACTCATCCGGGAATTCAGAATTGTGCATATTTATTGATGGAAGAAGCTGTCAATAAATCCTACCAAATAGGATGC…	40537	41115	-1	hypothetical protein
3	LD-03_S3.NODE.4_25	ATGAACTTAATAAATCTTTGTAATTTAAAATTAAAATCAGAGTTAGATGTATTCGATTTTATTTTACACCTTATTATATGGTTACTAATTATAATGATTACATTAAGCTTGGGAGCTTTATATAAAAAAATCCTGAACCCTATGATTTAA	21475	21624	1	hypothetical protein
3	LD-03_S3.NODE.45_18	ATGGCAAATGTTTCAGTGAACGACTATTTTCGTTACATATCTGGAGTTAGCTCTCTCTTTATCGGCCCCCGTATCTCAAGGTTTCTTAGCGAACATCGTAGAATAGACGACAACGTATTAACACTAAGAATTAAAGGATATAAAAATATTAAAGATTTAAAATATCCAACAGATTCCAACCCTAACCGCTCTACAATTTATAGGAGATTAACCGTTCTTGGATTCAGCTCTATTACCCCAGGTGCACGTAACGCCGCCAACAATATATATCAATTACGCCACCATTCTTTTGATATCTCTTTAGATTTTTATTTGCATGAAATACTACCATTTATATCATCAACTATAAGACCCGATTTGAATATTGGAGCGCAAGGTGCTTTTGAAAATAGAATTAGA…	12107	12619	1	hypothetical protein
3	LD-03_S3.NODE.8_29	ATGAAATATAACGGCAATATTGCGAGTTTATTTGGTTTATATTGTGGGCAGGGTGCACCTTTAGGGTTTGCGATTTTTGCCTTACCCGGCATCTTGCGGGCGCAGGGAGCGGACATGCAGTTTATCGGGCTGGTGGGTTTAAGTATGCTGCCGTGGGCGTTTAAATTCTTATGGGCTTCCTTTATTGAAAACCATAAACCGTGGGGGTTTCGTTCGCTCCCCGCAGGGGTAGGCTGGATTCAGTTATTTAAGGGATTATCCCTGCTTCTGGCCGTCCTGCTGTGGTTCTTTGCTCCAGATACTGACATTATCGGTTTATTGGTTTTAATCACCATTATCAACTTCTGCTACGCCAGTCAGGATGTCGCAGTGGATGCTTTGGCCGTTCGGGTATTTGCC…	45423	46691	1	MFS family, AmpG related permease	antimicrobial/anti-immune
3	LD-03_S3.NODE.8_30	ATGGTAGGTAAAGAACCGGAAAATCAACAAACTGCTTTCAGATGGTTAATGAAATTGGTCAGCAGCCAGCATAAACGGCTGGCTGCTGCCATGCTTCTGGCTGTCTGTTATTCGCTGCTGGCATTAGTTCCTTATGTGATCGTTTATCAATTGATTGTCGATTTCCTCAATCAGCCAGAAATCGCGGCTCAACATGTCTGGTGGATGGTGATCATGGCAGCGTTGGCGCTGACAGGAAAAATCCTGTTACAACTGGCATCGGGGCTGCTGTCTCATCAGGCTGCATTTCAATTGCTGTTTGAATTACGCAAGCAGGTGATAGAGCGGGTTGGGCGCCTGCCATTAAGCACCTGTCATCAACACACCAGTGCGAAACTGAAGAAAATTATTGCGGATGAT…	46691	48478	1	ABC-transporter transmembrane protein	transport
3	LD-03_S3.NODE.8_31	ATGAATAAATTCTCGGTATTAACCGCATTAATCGGTGTTCCGCTCAAGGGGCTGAAAAGTATGGTCTGCGTTGCTATTGTTGACGCTTTCCTGACTTCTGCGCCTTACGCATTTCTCTATTACATCATTCTGGATATGCTCTCGGCCCAGCCGGATATCCATTACCAATTTATGTTGGCCGCCGCCTGTGCTGTGCTGATGCTGATACGGGTTTTATTGGTGCGAATTCTCTATTTCAATGTGTCATTGATTGGGTTTAATGCCGGTGCGTTATTGAGAAAGCACTTGGGGGAACATTTACGGCGTTTGCCGATGGGTTTTTTCTACCGTTCAGAGATGAGCAGTGTCAATAACACCCTGCTGAAAGACATTGATATGGTTGAGCGTATCTTCACCCAC…	48471	50228	1	ABC transporter related	transport
3	LD-03_S3.NODE.3_187	ATGATTATTGATTGTATTTTTAAAGCAAAAAGATCTCGGCAGCAATGTGAAAATATCTTGCGAACTTTAGAAGGAGCCGATTTACTTTCTGGTGATTCATCAGTTGTAAAAGATTATGAATCATTCTTAAAAAAATATTTTAATGTTCAACATGCTATTGCAGTATCGTCAGGTACAGCGGCTCTACATGCGAGTATTGTACAAATAATAAAACCAGGGGATGAGGTTTTAGTGCCGGCTATTTGTGTGCCAATGACAGTGTCTGCAATTTTACAAGCGGGTGGCATACCGGTTTTTTATGATTGTCTTGAGAACTCGTTTCACCCTGCTATTTCTTCCCTGGAGAAGCATACAACCTCATCTACAAGTGTTCTTATCACAGTATCTATGTGGGGTTAC…	226349	227488	-1	putative Aminotransferase	transport
3	LD-03_S3.NODE.32_1	GTGAAATATAGCAAATTATTTAAAGACCTACATTCAAAAAGTAAATTTTTTATATTACCGAACGCATGGGATGTTCCATCTGCTAAATTTTATGAGTCGCTTGGCTACAAGGCTGTTGGTACGTCAAGCTCGGCACTTTCATATCTAAATGGAAAAAGCGATGGTGAAAATATTTCATTTTCAGCAGTCTTGTCTCATGCAAAGCAACTATTATCCGAGATTAAAGTACCATTATCAATAGATATTGAAAAAGGGTACGCATCTTCGGCAAAAGAAATCGCAGTAAACGTTCTAAAACTTGCAGAACTTGGTTGCTCAGGAGTCAATATAGAAGACTCACTTAAAAACGGAGATCTTTTATCCGCATCTGACTTTGCAAAAATACTCGAAAGCATTAAA…	548	1333	-1	hypothetical protein
3	LD-03_S3.NODE.32_2	ATGAGAAACGATAAAACCCACCAAGACATTATAGAGAGCGCAAGCATAACTTCTCTCATGCGATACCTTCTTTCATCTGATGATGAGGTGGTTCCTAACCCTGATAACTATGGGAAGTATTTTGTAAACGGAAAATGGGAAGGGTACCTTAAAGATGTAGATGCTGCGAAACTAGAATTACAACGCAAATTACCCGGCTGTATGTACTATCACTTGATTAGAACTTTAAAGTTTGACGATAGTTTAATTAAGTGGGTTAGTAATGAGAAAAATTCTCAAATTGTTATTTTAGGTGCAGGTTTTGACTCAAGAGCAATGAGATATAGTGAATTGCTCGATGAACATAATGTTTCTGTCTATGAAATAGATTTATCTGCAATGCTTGATTTTAAAAAAGGA…	1335	2228	-1	hypothetical protein
3	LD-03_S3.NODE.32_3	ATGAGCATAAAATTAGCAGCCGAAATAAATAATAGCATCTATGAAAAAAGAATAAATAGAACAATGCCTTTTTTGGGAATAGATGAGGTTGAGCAAAAAATAGCACAAGAAAAATTAGCGGGTTCGACCATAGGCATTGCAGGGGCCGGAGGAATTGGCGGTGCAATGGCTGTAAGACTTGCACGATTTGGTGTAAAAAAAATAAAAATTGCAGATCCTGACACTTTCGATTACTCGAATATAAATAGGCAGCTTGGTGCTAACATACCAAATATTGGTAAAAATAAAGCACAAGTAGTGGCAGAAATGGCTTTCGATATCGGGCAAGATGTTGAAATTGAGGTTTTTACAGATGGTATAACGCGAGAAAATGCCAGCGGGTTTGTTTCAGGGTGTGAC…	2230	3165	-1	UBA/THIF-type NAD/FAD binding fold protein
3	LD-03_S3.NODE.32_4	ATGAGTGAACTTAACTATTTATCTGCTCCAAAATCGAGCAGAGACAGATTAGATATATATAGGTTTTGGTATGATGTTTACCATGAAGAAATGAAAAGGAAAATTACAGATCTCGATCATTCTAAAAAAATAATATATGATTACTTTGAGCCGGAATCCGATATATTCGTAATTGAATCTAACAATAAAGTAATTGGGTCGGTACGGTTAAGTACAAGGAGCCATTTTTTTAAAACCCCCTACGCATCAATGCTGGAAAATATTTCTCAGTTTAATTTTTACTTCTTATCAAAAGTAATTATAAAAAAGGAGTACAGAAAAACAGGGCTAGCTACAAACTTACTTAATATCGCAGTTGAACATGTAAAAAGTAAATCGTGTGATAGGATTTTATTAGAT…	3165	3677	-1	Acetyltransferase (GNAT) family protein
3	LD-03_S3.NODE.32_5	ATGAAAAGTTTGTACCAACAAGCGAGAATGAGTAGAGACGCAAGGTTTGATGGCAAATTTTTCATTTGTGTAAAAACGACTAAGATATTTTGCAGGACAATTTGCCCAGCAAAATTGCCCCTAGAAAAAAACGTGATTTATGTTACTGATAGAGAGCAAGCCATAGGGCTTGGCTTCAGACCATGCCTACGCTGTAAGCCAGAATTTGCGCCTAACTATGGCGAAATTAGTAAAGGTAGCTTGCTTTATAATAAAGCGTCTCAAAAAGTATTAAGCGGAGAATGGTTAAGCCTTTCTATCCCCGAAATAGCCAAACAATTAAATACGTCACAGAGGAATTTAAATAAAATTTTCCGAAGTAGTACAGGCATGAGTGCGAAAGAATACCAAAATAACCAT…	3759	5120	-1	3-methyladenine DNA glycosylase
3	LD-03_S3.NODE.77_7	ATGATGAAAAGCTTGAAGTTATCAGTTGCAGCATTACTGGTGTTGTTTTCAAGTGCGACACTTGCAGCGCCTGCGGTATCAACCTCAGCCGAAACTGCCCCAAAAACAGTAACGGCAGTAGAACATAACGTTAAGGTAGCAAAGGACAAGGTTAACTCTTTAGAGAAGAAAGTAACCAAAAAAGCAACAAAAAAAAAGGGTCATGTATTAAATAGTTAG	4088	4306	-1	hypothetical protein
3	LD-03_S3.NODE.6_128	ATGATTTTTAGTTTATATAAAAACAATTACTTAGTTGACTATTTATTATTGGTGGTCATGTTGATAATTATATTTTATGAAGATATTTCACAAAGAAAATTATTATTTAAAATGATTCTTTTAACTGAAAGGTGTTGTTTTATGAATGCTTTAAATTATAAGAAAAATAATTAA	137773	137946	1	hypothetical protein
3	LD-03_S3.NODE.2_118	ATGAAGATTGATCGTACGGATTTCGCACGGCTGGTCGAGCGAGCCCTGCAAAATGGTCAGACTTCACATATGCAATGCAGCCAGTTATTGAAAAAGAACTTCTCCACTTTGATTGCAACCTTAGACGAATTATTCCGAAAGCTGCAACTCACCTATTCTACAAATAAAACTCAACCCGAATTCAAGCTTTAG	141055	141246	1	hypothetical protein
3	LD-03_S3.NODE.1_86	ATGAAACTAAGTAAGCTATTTATCACTCTTTTTTTCTTTTCTGCTGAAGGTTCCGCTCTGATAAATACGGAAAATGCCATATGCCCGGAAGAGGATATGGTTGACTTTTCTCATGTTATTCCGTGTTACCGGGCGAAACTGGCTGCGCTCCCGGTTAAATATTCGCTCCAAGGCAAAAAATCACTACCTAGTATTGAATTGCTAAAATATGAAATGACATCACAACGATGGTCGCCGGGAAATTTGGTATCCCCTGATAGCTGGCAACATGACGTTGACATGTATATCCCGGATAACCCTAAATCGCAACATGCGCTCGTCGTGGTAAATAATGGAACAAATTATGATGATGACATCAAAAAAACAAGCCAGCCAACAAATTTCAGCGAGAAATCACTG…	108204	109694	1	PqaA protein	antimicrobial/anti-immune
3	LD-03_S3.NODE.8_28	ATGAATGACCGCACTTTCAGATTGATTAAATCCGGCACCCATCAACAGATGGTCTGTTTTCACCATGCAGGGGGAACCGCAGAGTATTTTATGCCTTGGAAAAATGGTATTGCAGATGATACCGCTGTCTACGCCGTTCAGCTTCCGGGACATGGTTCTCGCATTCAAGAACCCTTGTTGCACGATCTCCATCAAATGGCCGATCAGATTGCGGCTGCATGCTCATTTCTTCCCGCTCGTCCAACGATATTTTTTGGGCATAGCATGGGGGCGGCTCTGGCCTTTGAAGTTGCCCTAAGGATGCAGCGACAGGGAAAAAGTATTGCTGCCCTTTATGTTTCCGGACGGCTTCCGCCTCATAAAAATACCGGCACCGATTTTTATCGCCAGAGCGAAGAA…	44656	45402	1	putative thioesterase
3	LD-03_S3.NODE.46_5	ATGGATAGTACCGCAATGAGCTTATCATATTATTTCTTTTTTCTGTACGGAAAAGGGCTTGTCAAGCCCTATACCATGGCTAATGGAGGTGAATCTATACAAATAGAATTCAAGGATTTTAACCACTTAAAACACTCCTCTCTGCGACAAGAACCAGATGAGTGTACTCGCACCAGACTAACAAGTATGGGATTTATACCAAGTAGCAATATAAGATATATATTAAATGATAAATATTTCAATGAAATATCCATTATTACATATCACAGTATAATTCTCCCGAACCTAATATATGAAACTGATGAAAATGAAGTGGAAAGACGTCTTAGACTTGCTACCAACTTCATTGGCGGTACACCGTCACCAAAGGCAAAAAATGGACAACAAGCCCCAACACCA…	2385	3146	1	hypothetical protein
3	LD-03_S3.NODE.46_7	ATGCCAGAAATCAGCCGTTCTGTACTCTTTGGTAAACTCAATCGTGTACTCTTCACCTCACTGGAAAATGCGACAACTTTCTGCAAACTACGCAGTAATCCTTATGTCGAGTTAGTCCATTGGCTGCACCAGCTTATGCAGCAACAAGACTGTGATTTACAATCGGTTATCCGTTACTTTGCATTAGATGAAGCCAAGCTGGCAAAAGATATTATTACAGCACTGGATCGCCTGCCACGTGGAGCCAGTGCGATTTCTGATCTTTCCGAACATATTGATAGTGCCGTAGAGCGTGCCTGGGTATATGGATCATTAAAATTTGGTGTTGACAAGATCCGCACCGCGCACTGGCTGATTGGTATGTTAAAGACTTTCAATCTGTACAATACCCTGAAAGCC…	4610	7243	-1	putative ClpA/B-type chaperone (Putative ATPase with chaperone activity, probable component of SST VI cluster)	type VI secretion system
3	LD-03_S3.NODE.46_8	ATGAAAACAGATATTACGGCCATTCATCGTGTATGCCGCTTGCCAGAGTATTTTTGGCAACAACTCACCCAAGCCCCCTGGCAATTTGATCTGTTCCAGACCCTACGTCGCATTGATGCCCAAGCGGGAGGGTATTACCGATTAGGGACAGCCCCATTACCACACTATGAACTTTTGCGCTTGGGACAAAAAGCGTCAATGGCATTCGCACCTTCCACAATTTCCACAGTCCACCAGCTAAAAAATTCAAAACTCTACGAAGTGCTTATTTACAGCTTCGGATTATTTGGTCCCAATGGCCCATTGCCTCTGCACCTGACTGAATATACCTATTCACGGGAATATAATTATCAAGATCCCACTTTGGGTGCCTTTACCAATCTATTTCACCATCGGCTG…	7287	8363	-1	conserved hypothetical protein (probable component of SST VI cluster)	type VI secretion system
3	LD-03_S3.NODE.46_9	ATGGATAGCAAACTATTGGAATACTATAACCGAGAGTTGGTGTACTTACGTGAAATGGGTAAAGAGTTTGCGGAACGCTACCCCAAAATTGCCAATCGATTAGGCATGCATGGCATTGATATCGCCGATCCCTATGTTGAACGCCTGATAGAAGGGTTTGCTTTCTTGACTTCCCGCATCCAGTTAAAAATGGATGCCGAATTTCAGCATTTTTCCCAGCATTTACTGGAAATGCTCTATCCCAATTATCTGGCTCCCACCCCTTCCATGGCCATTACAGAACTCCAACCAGACATGAGTAAGGGAGATATCAGCCACGGTTTTCTGGTGCCACACGGCTCGATTATGCGCTGCCAATCTCTAGAGAACGATGGCATTACCTTGCAATATTCCACGGCT…	8419	10293	-1	conserved hypothetical protein (probable component of SST VI cluster)	type VI secretion system
3	LD-03_S3.NODE.46_10	ATGAAAGATAATATTACTTTATTACATGGCGGTTATCGTTTTCGAAAACCTCCTGTACGCATAACTGCCAGAGATAGGATGCAGTCTTCTTTGCTTGACAGGCTTACTGACAATGAACCCGATAAGAAAAAAGAAAACATGAACAATTATTTATTATCACACAGAACCTTTCGGCAAAATGTCCTGCGGGATTTACAATGGTTACTCAACAGCATTAATAAAGAGCCTAATCAAGATTTTTCTTGTTTTCCTGAAATACAGCGCTCTGCTTATAACTTTGGCATAGCACCACTGGCAGGTAAAAATATGTCCGATATTGAATGGAGTGATATCCAAAATAAAATCATTAAAGCGATCCATATTTTTGAACCCCGTATTGTTCCCAATGAACTGCAAGTT…	10313	10867	-1	conserved hypothetical protein (probable component of SST VI cluster)	type VI secretion system
3	LD-03_S3.NODE.46_11	ATGCGATTCACCATTGTTAAAAATATTGGTACAAACCAGCCGCAACAACTGAGTTATGATTTTATGCCACCCGGTGGCACAATTGGCCGCTCCCCAGATAATAACTGGATTTTGCCCGATGAAGGGCAGGCTATAGCTCGTTTACAGGCCACTGTATCTGTTTCCATCGATGGAGAATGTCGTATGACCAATCGGGGGGCTGCCTCTGATATTTTGTTAAATACCATTCCCATCGCTCCCGACCGGAAGATTGAAATACACGATGGTGATACGTTAAATATCGGTGATTACCAAATCCAAGTCATTAATATTAACCAAGGTTCGAATAATACGAATAGTGTGAACACGCCACCATTGGCAACAATTCGCAAAGATATTCCCAGTGAAATTTGGGATGGA…	10927	12480	-1	conserved hypothetical protein (probable component of SST VI cluster)	type VI secretion system
3	LD-03_S3.NODE.46_12	ATGAGTGATCTAAATTCTTTTAGTAGCTATCACAATTTCGCTAAATTCGAGGGCATTGAGGGTGAAGCGAAAACTGAAAAGTATGAAAACTGGATAAGTGTCATACACGTTGATTGTTCTATAAGCAACCCGTCTAATGGTTCAATAGGCGATACAGGTAGCTTGGGTACAGGTAAAGGTATTTTAAACCATTTCGTGGTTCATATTAATTTTGATAAAGCAATATGCGCCTTACAAAAATATGTCATCACGGGTAAACATATTGGAAAGACAGAAATTCATATGCTTCGTTTCATTGGCGATGATAAACCGTCTGTATGGTGTAAATATACACTTACCAATACTTATATTTATGAAGTCACCAATGGAAATCCTTCTGATAATTTTATCATGATTAAT…	12572	13078	-1	putative secretion system effector of SST VI cluster (Hcp family)	type VI secretion system
3	LD-03_S3.NODE.10_95	ATGTCCTGTAGAGATTTTTTTGAAAAAATGATTCATCTAAGATTGATCGCTGAATATCGGCAACTAAACGGATACACCTCATTGAGAATAGAGAACGAGACTCCTCTTCACCTTATAGCCAATGTCACCCCGCAAGCGGTTAGACTCTGGCTAGGCCAATTAGGTTTTACCTGTATTACACCGCCTGGAACTGGAAGGAACGTCCTGTATACCCTGCGCTGGCATTCTTGTAATTTAAACATAAATCGCTATCGACGAGATATATTAAGTCGTATAGTGTCATCTGAACGTTTTACCGATATTATTCAAGAAATAGAGCACCGATCCCAACAAGCCAATCAAAACCAAATAAGCCATCAATCCTATACATTCAGACCGTCACAAATTCCGGCCAACCAA…	94945	95814	-1	hypothetical protein
3	LD-03_S3.NODE.23_47	ATGCAAAATACATCTGTCACAGACAATAAAAGTGAAACATTGCCATTGGCTGTGTACATACTGGCATTCGGTATTTTTGCTTTGGTGACAAGCGAATTTCAAGTAGCGGGTATGATACCTGTTATGGCAAGTGATCTTGGTGTTTCTATTTCACAAATTGGTTACCTGGTATCTTTGTATGCACTAGCAATGGCGTTTGGAGGGCCATTGCTAGCCATAGGACTATTAAAAATACCACCTAAATTCGCACTTATGATTCTTTACGTGATATTTACCATTGGTGAGGTTTTAGGAGCTATAGCGAGTTCGTATCACTTTCTTGTAGTAGCAAGGCTTATTACTGGTGCTGTATCTGGGGCTTTTTATGGAGTAGCGATAGCAATTTGTGTTGAAATTGTA…	50758	51957	-1	putative efflux protein	transport
3	LD-03_S3.NODE.17_9	ATGGCAGCCATTTTTGATATGGATGGTCTGCTTATTGACTCAGAGCCTTACTGGGAGCAAGGAGAAAAAACCGTATTTGGTGAATTGGGACTGGACTTATCTTTGGCGAATAAGTTGCCTGATACACTGGGATTACGCATCGATAAGGTGGTTGAACTATGGTATCAGGTATCACCTTGGCAAGGCACCTCAAAAAAGGAAGTTGAACAACGCATCATCAACCATGTCATCCGGTTAGTCAAAGAAAACCGTCCCCTGCTTCCCGGCGTCAAATACGCTTTAAACCTCTGCCATAAACATGGCCTTAAAGTCGGTCTGGCTTCTGCGTCCCCCCATAATATGCTCGAGCAAGTACTTGAATTGTTTAACTTGAAACATTACTTCAATGTTGTAGTTTCT…	3925	4569	1	hypothetical protein
3	LD-03_S3.NODE.8_98	ATGGCTGAGCACGATTGTATTTCAGAACAAGGGATTTCCAAAGCGCAGCGGCAGTATATCGTTGGATATGTGCCGAACCGGGGCGATACCAGTACACCAAATATTAATTTAAAAGGTAAATGGCTGCGTGAGGCGGGGTTTGAGACGGGTGCACATCTCACCGTTAAAATAACCAACGGCTGTATTGTGCTGGTTCTGGACAGTGAGGAAGTGGACGACCTGAAACATGAGCAGGAAGCCCTGCGCCAGCAACTGCGGGATATTAAGCAGGCTAACCGGGATATGCAGAGCGCCACTAAGGCGGCGCTCCGGGGGATGAGGGTTTAG	145424	145750	-1	hypothetical protein
3	LD-03_S3.NODE.46_19	ATGGTCAATATAAAAAATGCCAGCCACACAACTCCACCTTGCAGTGATAAGACATTCTCCCGCGAGATAATTGGGCATAAATTCGCGAACAGATGTCGATTAAGTTTCAAGTGGGCAATGATGGCAATACTGTTTCTTCACGTACTCGTATTTAACTTAATAATATTTAACATCCTCGTATTAACAGGGTGTTCATCATCCGAGCAGAAAAAATCGCCCCCTTATCAATTGATTTTTCGTGCCACAAATAATGTGAATGACTCAGCTCCGCTGAAAATACACGTTATTTTGTTGAAATCGACTTCAGAGTTTATGTCTGCTGATTTTTTTTCACTGCAAGGTCATGCTCAGGCTGTACTGGGTAATAAATTGATTAATTCTGAGCAACTTTTTTTACTG…	22858	23487	-1	conserved hypothetical protein (putative lipoprotein of SST VI cluster)	type VI secretion system
3	LD-03_S3.NODE.46_21	ATGGTGAAATTTTCTTACGCTCTTTCTTCATCGACTCTTGTTACGGAACAACGATATACAGAACAACCACAGACGAAACAACCCAGTCCATTCCCATCGCAACAAATTGTCGGCCAAGTCGTCAATATTTTTCAGGACGGCAAATTAATGGTTAAAAATCAAAATGATGGGTGGAATTGTCGACAAGCCGCCAGTTGCCTATTGGCTCCTGCAATGGGTGACAGGGTGCTACTTGTAGAAGCCGATGAACAACTCTGGATACTGGCGATATTAGAACGGGCAGAGCAACAAGATCCGGCTGTAATCAAGGTATCAGGCGATTTATCCATTATGGCTCAGGGGAATTTGAACCTGAGCAGTAACGGGTTAAATATCACCGCCGAAAATGGAAATTGCCAT…	23944	24606	-1	hypothetical protein
3	LD-03_S3.NODE.46_22	ATGAGTATGCTGACAGCTAATGAGATCATGGCTAAGATCAAACAGGGAGACGTCATTGAACAAGTCAATTTGCAGGGGATCTCGCTGGTTGGACAAAACTTATCAGGAGGCAGGTTCTGGGCTGTAGACTTTTCAGATGCCAACTTCTCCCATGCCATTCTTGAAGAGTCAGTCTTTACTGAATGCCTGTTTGAAGAAACGGTCTTCAATTCCGTCAGGTGTGAAAAGACCTTGTTTGAACAGTGTAATATGATACGTGCCATGTTCAATAAGGCCACACTGAGCGCCAGTGTGTTCGACCAATGCGTCTTAAAAAAAACACAGTTTAAAGTCACAAAACAAAACAGTACCCAGTTTTCATCCTGCCAATTGCAATATGCTGATTTTGTTGAAAATGAA…	24621	25694	-1	hypothetical protein (pentapeptide repeat protein)
3	LD-03_S3.NODE.5_165	GTGCCTTTCTATCTGAGAACAGGTAAACGTTTACCTGCTAAATGTTCCGAAGTTGTCGTCTATTTCAAAGAGCCTTCGCTGAATTTATTCGCTGAATCTTACCAACAATTACCGCAGAATAAGTTGACGATTCGCTTACAACCAGATGAAGGTATCGACATTGAAGTGCTGAATAAAGCACCCGGGCTGGAACATAAACATCGTTTGCAGACTACCAAATTGGATCTGAGTTTCTCCGAGACATTTAATCAAACGCACCTTGCGGATGCTTACGAGAGATTGTTGCTGGAAGCTATGCGTGGTATTCAGGCGTGA	200011	200325	-1	glucose-6-phosphate dehydrogenase	Catabolic
3	LD-03_S3.NODE.5_108	ATGGAACTTCAAGCAGGACAGAATATCGTTTTATCTACGACTTCTCTTCGACTAACACTCTCTTACCCAGCAACTTCTTCTTTTTGCAGTGAAGTGGATGCTTCAATTTTTTTGTTAAACTCCAGTGGGAAAGTCAGGGGAGATAGTGATTTCTACTTTTTCAACAATTCGGCCGCAGCAGATAACAGCTTGGTTTTGGAAACGTTTCATCAAAACAGTATTATCACTGTGGATTTGACAAAAATAGATGCCGATGTGAGCAAAATTGCTATCACTCTGGTGATAGATGGCCCGAATTCAGTTGCCGACCTTCAACAACTGAAATTTGAAGCCCAAAATGTTGCTACTTTCACTATCTCAACGGAGAACAGAACTGAAAAGGCGATGATTGTTGCTGAG…	133204	134448	-1	putative stress response protein, TerZ-and CABP1	tolerance
3	LD-03_S3.NODE.71_5	ATGAATAACAAAATATTTAAATTATCTTCTACAGGGAAAATTGCTGCGTCCATAGCAATTATTCTGGTTTCCAGCTCAACGAGTTTAGCTAATGGTATTACCCCGGGAGGTGATCCTGCTCATCAACCAGGGATGACTAATTCAGGGACAGGAGCAGCAGTCGTTAATATTGTTGCTCCTTCACAATCAGGGCTATCACATAACCAATATCTTGATTTTAACGTTGATCAGGCGGGTGTGGTTTTTAATAACTCATTGTCGGCCGGCGCATCAAAGCTGGCGGGAGAACTATCTGCTAATGGTAATTTGGGTGGAAATGCCGCAAAAATTATTTTAAATGAAGTGATTAGCCGAAATCCTTCTTTAATATTGGGGGAACAAGAGATTTTTGGTATGGCG…	4183	8427	1	Hemolysin XhlA(TpsA-related protein)	toxin
3	LD-03_S3.NODE.5_95	ATGCAGGAAACGAGAATACTCAGTAATATTTTGCTTACCACACTAGCGCCCATCGTATGGGGCAGCACCTATATTGTCGCCACTGAAATATTGCCGCCCAACATGCCCCTGTTGGCTTCTACCGTCAGAGCGTTGCCTGCTGGCATATTATTATTGTTGATTTGCCGCACTGTGCCAAAAGGAGTGTGGTGGCTGCGTCTTACCGTTCTGGGGTTACTTAACATTGCCGCTTTTTTCTATTTCCTTTTCGTTGCAGCGGGGTATCTTCCCGGAGGTATGGCGTCGCTAATCATGTCTTGTCAGCCTGTGATTGTTATATTCCTAAGTGCTTATTTATTAAGAACATCGCTGACAAGAAAACATTTTTTTTCGGCAATGCTGGGTATTATTGGGATTACA…	119111	119998	-1	Protein pecM	transport
3	LD-03_S3.NODE.3_188	ATGAATCTTGAGAAAAAAATTACTCATTATTTGAAAGAGAAAATGTCTTTAGATATGGATTCTGCACACGATCTTGGACATTTAAAACGTGTAGCTAGTAACTGTAAAAATATCCACAGTAAAGAAGGTGGTAATTTAGATGTACTTATTGTCTCCAGTTATTTTCATGATATTGTGTCATTGCCAAAAAATGATCCAAATAGAAAAAGATCTTCTAAATTAGCTGCCAGTAAAACATTGGATATATTGCAACAATATTTTCCGGAATTTCCCGCTAGATTGTATCCTAATGTAGAAGAGGCAATTATTTGCCATAGCTATAGCGCAAATCATACTCCGCATTCTATCGAGGCCAAGATCCTTCAGGATGCAGACCGTTTAGATGCGCTTGGAGCGATT…	227478	228164	-1	putative metal-dependent phosphohydrolase
3	LD-03_S3.NODE.1_180	ATGGGGTGGTATCGACATTATTTTAACGATATTTATAAATTATCCTTACAGGAAGCGGTAACAGGTAGCGTGAAGCTTGTGGTCAGTCATGATGAACAATATCATTATTTTTTGGATATACCGAAACACCAGTCAGGCCCCAGGCTTAATATTTTTGGACATGGAGACCCCAACAGAGCTTCTTTTCAAGGACACTCTGTAGAACGTCCTTTATCTGGTACTGAAATTGCCGGGTTTTCTTGCCGAGAGAAATTACCTCATGCACAACCTTTATCACCAAGCGACCTTGCAGAAAGTATCAAACCACTAATTTTAAGCTATTGCATCCGAAGTATTCGGTTGGTTGCGTGCTATACCGGAAGAACAGGCTTTGCTAGGGCGTTATCTCATTTTACGGGG…	210618	211151	1	hypothetical protein
3	LD-03_S3.NODE.8_97	ATGATTAGCGATTTTCTAGAAGAAATAATCAATGGATGTGATGGTTTAATCAGAAGAATAGAGTTTGTATCTTTTGATAGTGTATTTGTTTTCATATCTGCGATGAGAAAAGATAATGGGGAATGGGTAAATATTAAGTTCCATTTAAATGGGCTTAAAGAGTTTTCCGTTAAGCAAAAATTAAATTACTCCAATGTTGTTTTGTCTAATGGGGTTTTTTACATGAATATAAATGGTATTCATTATATTGATTTCTCGCCTTATTCTGACTCTATGGAAAATGAGAGCGACTTTAGAATGTCTGATGTTTATTTTGCTTCGGAGTCAATTGATTATGAAGTGATTCCTTATTCAGAGTAA	144998	145357	1	hypothetical protein
3	LD-03_S3.NODE.124_5	ATGATTGTCATTGGCGGGCATAGAATGTCACCAGAACAAAATTTTCTTTATGACAAGTCCCAATTAAGCTATGAATTAACTGTTGCAATAATTGAGTTTCTTATCTCAGAATCCGCTAATCCAGAAGAGACAAAGAAGAAGTTAGAAAAGATGGTATTAAAACACGTCTCAAGTCACGCAAGGGGACATGCTGGCAAGGACTTAATCAACCTTCTGAAATAG	1779	2000	1	hypothetical protein
3	LD-03_S3.NODE.12_50	ATGACACAACAACATTTTGTCGAGCTAAAAAATGTGACTAAACGGTTCGGTAGCAACGCCGTGATCGATTCCCTGAACTTATCCATTCCTCAAGGGCATATGGTAACTCTGCTGGGGCCATCAGGATGCGGTAAAACCACCGTACTACGTTTAGTGGCTGGTTTGGAAAAACCCAGCGACGGAAATATTTTCATTGATAGTGAGGATGTGACAGAACGTTCCATCCAGCAACGGGATATTTGTATGGTATTCCAGTCTTATGCACTTTTTCCTCATCTGTCTTTGGGCGAAAACATCGGTTATGGGCTGAAAATGCAGGGGCGGCCAAAAGCAGAAATTCGCGAGCAAGTCAGGGAAGCGCTGGAGCTGGTTGATTTAGCCGGATTTGAAGATCGCTAT…	60026	61075	1	ferric transport protein (ABC superfamily, atp_bind)	transport
3	LD-03_S3.NODE.12_49	ATGTCTCATACCCTTGCCTTGCCCAAGAAGCAGGGTCGGGATGCTGTTTTCTGGTGGATTATGCTGGCATGGCTATCATTTGCTCTGCTGCCATCATGGAGTCTGGATTACGGCCTTCTCGATTCGACACAAGAAGAAATACTGGCAGCTTATGGCTGGCATAGTGTCAATAGCAGCATATTGTGGTTCCTGCTGCCATCCCTATTGTTATTACGTCCACTGACTCCCGCCAGTCGCAACCAACGTCAGCGTCACTATTTTGATGCTGGGTATGCCCTGTTATGTACGCTGTTCATCATCACTAGCGCTACATTGGCCGGACGTGGGCTAGGTTACGCTACTATCGTGCTGTTTATTGCACTGGGAGCCATCATCACTCTAGCCCTGACCCGTCTGGAA…	57932	60010	1	Ferric transport system permease protein fbpB	transport
3	LD-03_S3.NODE.5_163	ATGGGTAATTTTATAAGTAGAAAATTTCGGCAAGGTCAACAGTCACGCTTATTTCCACGGTCATTGAGGCGTGATGAAGGATGCATTGAAGAGCATGATGAGGAAGTGTGCGCTAGGGATCAATGGGTATCTGATCGGATACACCGTCATTGCGAATATGCACCAGAAAACGCGCTGACAAACCTCCATAAAACGTACGCAGATAGAGGGAAAATAATTAATTATAATTGCTTGGACGCATTTAATACTAAACGCGATCCTGTAGGTAAAGGGCGCAGACTTGCTATGCAGCAACCCCATGCTCAATTGGATGAAATCTATATCCTTGAGCGCACGCACTGCCAATTACAAGGAGATGGTGACGCTCATTATTTTATGAAAAGTATAGGACCAATAACG…	198823	199572	-1	hypothetical protein
3	LD-03_S3.NODE.5_164	ATGGAAGCATGGGCGGCGGATAATGAACCCCCTAAACCTTATCAGGCAGGGACGTGGGGACCGGTTGCTTCCATTGCCTTGATTACCCGTGATGGACGCTCATGTAATGAATTTGAGTAA	199854	199973	-1	glucose-6-phosphate dehydrogenase	biosyntheis
3	LD-03_S3.NODE.46_23	ATGAAAATTATCAAACCTCTGCGCTTAAGTCTGCTACATCGCCCTTATTACTGGCGGCAACATCACTATCTTGGTGTCTCCATTATGGCTTTAACTGATATGGGTGCCTCCCCTCGCCTGCGGCCTGAGCCTGAACTTTGGCAACTTGCAGAAGCTGAACTGAAAACCACTAATGGTGTTGTCGATCTCGCCATCCCTAAATCTTCCGCTGAATTTCTTGCAACGGGCTATGCCTATACTCATCACCAACCTGATAAAACCACGTGTTCTGCACGTATCCAGATAGAGCAATTGGATAAGACACTGATTGTCTCTGGCGATCGTCATTGGATTGGCGATAAGCCATCCACGCCGCAGGCATTTGAGCAGATGCGGTTGGATTGGAGCCGTGCTTTCGGG…	25691	28285	-1	putative exported protein (pentapeptide repaet protein)
3	LD-03_S3.NODE.46_24	ATGGAAAGGATCATTATAGCTCACTCCTCATTAGGCGATGAATCCCTGCTATTTAAGTCATTGAAAGGAAAAGAAAAATTATCAACTATTTATAGTTTTGAAGTGGAGCTTTTCAGTGAAAAGAAGGATCTTGACATCAAAGAGTTACGAAATAAACCCCTGTCAATAGAGATAAAAAATTCTACAAACATTTCAGAAAAACCCCGTTTTTTAAGTGGAATTATCCGTGAAGCCACTATCTGTGATTATTATGACCATTACTACTATTTATATAAGGTGATTATCCAACCTGAGTTGTTCATTCTCACTTTAAACAAAGATTTCAGAATCTGGCAGAAAAAGACGGTGCCTGAAATTATTTCAGACGTTCTTAATAAATATAAAATAAAGTTTAAAAAT…	28320	30239	-1	Conserved hypothetical protein (Vgr family protein, that may be secreted via SST VI system)
3	LD-03_S3.NODE.45_25	ATGGCTGGATCACTTAACGGCCCTGTCCGCATCATGAATTTTATTGAACGGGAAAGGAGGGCTGGAAGGCACTGGGTACAATACGATAATGCGCTTTCTTTTGCTTACAATGGCTCTGCAAATATCATCCGGCACGTGTCTTATCCATTTTTGTATATAGAATTTGATAATTACGGCACCGCAGTGGAGATATCCTATGTTACCGGGCTAAGTCCGAGTCTGAATTTATATGAACCCCTCAGTTGGAACATAGACAATCTAAGGCAACTTCCAGCCAGTATGCGTCACATCATTGAGGATATACACCATAGCTGGTAA	16118	16435	-1	hypothetical protein
3	LD-03_S3.NODE.71_1	ATGCCCTTGACACAAAGAGTCCATCTTATTGACATTTATCCAGATGCTCACATGTACATTTCATCAACCTTTCATGATGGATACGTCATAAATGAACTGACAATTGCTTGTCATGGATTAGCTGTTTTAAATGGGAGGCCGGAAAGTCTTGCAATAAACAATCAACTCTGGACTTACGATATAGTGGCCAGATACATTCAGTCAAACACAACGGTTGAGCCATTGCACAGAATCCATATTCTTGCTTGCAATTCAGCGAATTATGATATTGCCTCTCTCGCAGCAAAAGTGTCAGCAATAATACGAAATACTGAAGTTAAAGGATATGTAGGTTCAGCTTATATAAATTTCAGACATAACGATATTTATCAAAATTATCTAGATAATGGGAGTGACAGA…	164	703	-1	hypothetical protein
3	LD-03_S3.NODE.77_8	ATGTTCAGGTCAAAATCTTTTATTAATCGATCCTTGTCATTTAATTCGTTATCTCGCTCTCAATCCACTTCGGATATTGAAAAAACTGTTTTCAATGTCAATACGTTGATCACAGTAAAAAAAGTTAGAGCAAAAAAAGTAGTTGAAGCAATTGATAGAATATTAACAAAAAACATGATGGATGAATGGAAATTTTCTGGTTTTAATGACCAACTTGATTTTAACCAGATAAAATGGGGAGAAAGATATGTGAATTCGCATAATATGTTTAATGATATAAAGGCGAATGCTGAAGATTATATGAAAAAAGCTAAATCAAACAATGATAGATTATTTTTTATTATTTATTATTGTGGTGTTCCCATAGGGGGACTACAATTGGGTCTTAAAAACTTATCT…	4614	5291	1	hypothetical protein
3	LD-03_S3.NODE.77_9	ATGACCACTCAGACAAAAGGGGGTTCAGGTCTGAATTATCATGAATGTTTTCAATGCGAACGTCATGAAGCCAATGCCACCGTCGTAAGAAATACCGTAATCTTTGCCATAAATGTGAAACAGGTGGAGGTGGTCATCGTCCCAGCCCTGTACGATCTGAATAATACAGTGAAGCGCGGCCAGTGA	5715	5900	1	hypothetical protein
3	LD-03_S3.NODE.9_71	ATGCTAAAAGAACAAAGCAGGCAGCGGACAGATAAACAACGTCATCGGATTAAGCTGGTGGCCTGGGTGAATATTTTTTCCCAGATTGTACTTCTGATGGCGGGTACTTTTACTCCTGTGCTGGCGGCTGCCAAAACGCATCCTGTTGCACAGGAAGATCGTTCCCTCAGCAAACCGATGACGAAACTGGAAGGGGAGGATGAAACTGACCTCACAAAACCGCTCTCCAGTAAAGCGTTGGCAGATCGTTTGAGGCAGATTTCCGCCACTGAACCTTCTGAATATACCACTGAACCTTCTGAAAACACCACTGAACGCTGGTTGGCGAGTACGGCTTCCCGTGCGGCAGGGATACTGAAAAATAACAATATTGTGGACAGCGCCAAACGTCAATTACAC…	93139	97332	1	exported hypothetical protein
3	LD-03_S3.NODE.40_14	ATGCAACGGATTATTTCGATCATATGGTTACCTAAAATCTATGAATATTTTATCTTTGACAAGAGATTATTAAATATTTCTTTTGGAGGTTTCATCATATTTCCCCATAAAAACTCAATTGAATCTACAGTAAATGACATTGCCAATTTGAATTACGTGGATGAGGAATTCTTTTAA	15849	16025	1	hypothetical protein
3	LD-03_S3.NODE.40_15	ATGCCTAGTAGAGAAATAGAAAGAGATAACGCCATAGCAAGCACAAGTTATCATCCTCCAATGATTATGGAGGAAAAAATCTACCCTGAATATCAAGCTAAAATTAAGGAAGCTGATCAAAATGCTATGCTATTTGCACTTAACAAACTCCAGCAAAACGAATCCCGTTACTGGTATGAATCTATAAGGGAAGCAATATTGGGAGATGGACATCATAGTACATTTAGCAAAACCTGTGGCTCCATAAGAAGATGTTTTAATACTGCCCATGTGACCGGAGGTTTAGATAATTACCGCCATTTTGTTTGTTCAGTAACAGGTACAACGGTTGGAATTATCATATTAATGCTTGCCAAACCCAATATACCTGATAATGACACAGACCAAATAGCATTCGTA…	15973	16656	-1	hypothetical protein
3	LD-03_S3.NODE.46_13	ATGAGTACGACTGAACAAGAAACTGAATTTCAGCAAGAGCAGCTTTCAAAAGAATATACCCCTGATGAACTGAGTGTATTGCTGAATAAAGAATTTCGGCCGCAAAGCGACCAGGCACGAAGCGCTGTGGAAAGCGCAGTGACCACATTAGCACAACAGGCGCTGGAAAATGCAGTCATAATCTCCAGTGATACCTACCGAACCATTCAAGCCCTGATAACTGAAATTGACAAAAAACTAACACAACAAATTAATCATATTCTGCATCATGATGAGTTCCAAACGTTGGAAGGGGCTTGGCGAGGGTTGCATTATCTCGTCAATAACACGGAAACCGATGAAATGTTAAAAATCCGTGTTATGTGTATTTCCAAAAAAGAGTTGGGCAGTACGCTAAAA…	13251	14753	-1	hypothetical protein
3	LD-03_S3.NODE.46_14	ATGAAATCCAGTGGACAAAAGTTTATTGCTCGAAATCGTCCTCCGCGCGTACAAATTGAATATGATGTCGAGCTTTATGGTTCAGAACAAAAAATTCAATTGCCGTTTGTTATGGGGGTGATGAGCGACTTAGCAGGAAAAACATTAGAGACTCTACCGGAAGTGAGTGACCGCAAATTCATGGAAATTGATATTGATAATTTTGATGAGCGCATGAAAGCAACACAGCCCCGTGTTGCTTTCCAGGTGGACAATACACTAACCCATGATGGGAAACTGAATGTCGAATTAATTTTTGAAAAAATGGAAGATTTTCAGCCTGATGCGATTGCTAAAAAAGTAGAACCCCTAGCTAAATTACTGGAGGCGCGAACCCAACTGGCAAACCTATTATCCTAC…	14757	15308	-1	hypothetical protein (probable component of SST VI cluster)
3	LD-03_S3.NODE.46_15	ATGAACATCGAAACCTTACTCGAACCCGTCAGCATCGAATCTCCTTGTGGGGAAAATCTGGAATACGATCCTGAATTTATGGCATTAGAGCAATCCTTGCTTGGAAAAACGGAACAGCAGTTTGGTGATATCACTATTCCAGCGGAGCCACCTGACTGGATACAGGCCGAAAAACAAGCCATTAGCCTACTGAGGCGGACCAAAGATCTGCGCATCATCATGGCACTGACACAATCATGGTTGCAAATGCGGGGATTATGTGGCTACGCAGACGGCCTGAATCTGCTCCAGCAGACACTGGAACGCTATTGGGATGAAGTTTGGCCGAAATTAGCGTTTGAGGGGGAATATGATCCCCTATTTCGCCTCAACATACTTGCCGCTATTGAGGACGATTCT…	15498	16553	-1	conserved hypothetical protein (probable component of SST VI cluster)
3	LD-03_S3.NODE.46_16	ATGTTGAGCGCCATTGTTGCTATTTTTACCAGCCGATTAATGTGGAGTTTCCTCGGCATCACCGCCATCTCTTCCATTATCTGGTTTATTGGTCCCATGACTTCTATCGGTAATACCGTACCTCTTGAATCAAGTACGGTACGAATAATTATCATTGCCACATTATATTTTGTCTGGCTCTTTATCCAGTTAGCGTCTCACTTATATCAGGTTTGGCTGAATAAAAAACTTTCTGCCCCATTAAACAGAGGCAATGACGAGGGTGAACAATTACGAAATTCACAATATCCGCCCTTATCAGAACACTTTTCTGATGCCTTACGACTACTGAAAAATGCCTATTTTTATGGTTCAGAGATCCAATATAAGCCAAAATGGAAACCTTTTTTCGATCGTCGA…	16711	20220	-1	Conserved hypothetical protein (ImcF domain protein precursor of SST VI cluster)
3	LD-03_S3.NODE.46_17	ATGACTCCAAACACTCCCAACAGGCATACGGAGCTTTCTGGCGACACTTGGGATAATCCATTAGTCACTGCCGCTAACCCTCTATTAAATAGCATTCCTCAGATCCGCCATGATACCGAGTCCCCGGATCCAACCGTTCTACGGCAAAAACTGATCGATGAAATTCGCCACTTTGAACTGAAATGCCAATATGCCAAATTGCCTTATGAAGTCATTATCGGTGCACGTTACTGTCTGTGCACCACATTGGATGAAGCGGCAGCACTGACTCCGTGGGGCGTTCGCAGTGTCTGGTCCGGCAGTGGATTGCTGGTCACGTTTCACAACGAAACATGGGGAGGGGAAAAATTTTTCCAGTTATTAGCGACGTTATCCCAAAGTCCCCAAAAAAATCTGTTG…	20233	21444	-1	Conserved hypothetical protein with OmpA/MotB domains (probable component of SST VI cluster)
3	LD-03_S3.NODE.46_18	ATGAGCAGATCAGAAAAAGTTATCTGGACAGAAGGCATGTTCTTACGCCCTCACCACTTTCAACAGGCCGAAAACTATCTGGAGACTTATGTCCGCGATTGGGGTATGGCTCAAAGGCCATATTACTGGGGCTTTTTAACGTTAAAGTTAGATCAATCATTGCTCGAACAGGGCAAGGTCATGGTTGCATCAGCCAGTGGAATTTTTCCTGACGGAACACCCTTTAATTTCACCGAGGCGCACGCCCCTGTTCCATTGCAACTTGCAGAAAATCAAACTGGAGAAAATGTCGTATTGGCACTGCCGATCTTTCGCGGAGGAAGGGAAGAGATCATTTTTCAGGAAAGAAAAGACTCTATGGCACGTTTTGTCAGCGTTGACGCCGAGGTCAATGATTTT…	21488	22831	-1	conserved hypothetical protein%2C probable component of SST VI cluster
3	LD-03_S3.NODE.8_26	ATGACAAGGAAATCCGTACTGGTGATTGGCGGGCAGGGTGCCGTAGGACGCGCCGCTGTTAATGTACTTTCCCGACTGGGCTATCAGGTCATGATCGCGGGGCGCACCGAGCGCCCTGAATATCAAAATTATTATCAGCTTGATCTGTTTGACCGCACGGCATTAGCTCACTGCTGTCAACAGGCCGATTTAGTGCTCAATACCGCCGGGCCGGCTTCATTGATTGAAGATCTGATTGCCGAAACGGCACTTAACGCAGGCGTCCATTACGTTGATGTCGCGGGTGATCCGGCCGTTGAGAAGAAAATCTTACAGCAGATTACTGTGCGCCAAGAGAAGTGTCGTTCTGCCTGTGTGCTGGGCGCAGGTTTTATTCCGGGGCTGGCAGGAATGCTGCCC…	42432	43511	1	Dehydrogenases with different specificities (Related to short-chain alcohol dehydrogenases)
3	LD-03_S3.NODE.8_25	ATGAATCAGGAAATGCAGCATCAGGCTACCGAACTTCTTTTCAGTCTTGAAAATAAACAGGCTCGTTTTTGGCTGGAGGGAGAAACATTAAAATTCAGGGCACCGGAAGGCGTCATGACTCCCGAGATTATTGCCCAGCTAAAATCATGCAAGCCTCAGCTTATTGAGTTATTGAAAAACTGGCAGCATCACAGTCAATTCCTGAACCATCCTGAAAGGCAGTACGAACCTTTCCCATTAAGCGATGTACAGGCGGCTTATTTTGTCGGCCGTCAAAGCCTGTTCGAATATGGCGGTGTCGGCTGTCATGGCTATTTTGAGATTTTATCCCCGACTTGGGAGATCAATAAATTAGAGCAGGTGTGGAACCAGCTTATTGCTCGCCACGGCATGTTAAGA…	36985	42435	1	PchF
3	LD-03_S3.NODE.8_24	ATGAATAGTATAAAAAATTCAACCCAATGGGTAAGAAATACTTTATTTAAGCAGGCGGAACAGGCAAAAGAAGGGATTGCCTTACGTTACTGCATTAAAAATACAAATGAGACTAAAGATAAAACCGAAATTTATACTTATCAGGATTTATTATCGCTTGGGTGCAAATTAGCCAGTCAACTAACGCCAAGATCGGAAAAGCAGTCTCCGGCATTACTCTTAATGCCCGGTGACTCATCATTTGTCATAAGCTTTATCGCCTGTATTATTCGTGGCATATCGGCTATTCCTGTACATTTAGCGAGTCATTTGCGGATTAATCGCAGCAGTGAAACGATTGACCATATTATTGAAGATAGTCAGCCTGAATTTATTCTGACTTTCAGCCATTTTGCCGAT…	25895	36988	1	AMP-binding protein (modular protein)
3	LD-03_S3.NODE.8_23	ATGATATTTAACCGGGATGCTGTGACGCTGGCAGCTTTAATCTCTATTCCTTTCAATTCATTTGCAGAAACGAATGAAAAAGATCAGAAGATTGAATTAGACACTATTACCGTTACCGCGCAGAAAATCAAAACAGAACAGCAGAAAACACCCGTCAGCATGAGTGTGTTAACTGATTTTGATCTTGAGCGGCAGAATATTGAAAATATTTCTGAAGCAATAATGCGTATCCCCAATTTTTATATGGTAAAGGCAGGTAATCCATCTGATGCCGGTTTTTTCTCTATGCGGGGAATTACTCCCGGTATGGAAGGGGAGCAATCTGTTGGCTTTTTCATTGATGGCGTGAATACTAATACTTACGACTCAGAATTACTCGATATTGATAAAATCGAAGTA…	23658	25721	1	putative TonB-dependent outer membrane receptor
