# Supplementary material for: Host Association and Spatial Proximity Shape but Do Not Constrain Population Structure in the Mutualistic Symbiont Xenorhabdus bovienii
Source: mBio. 2023 May 8;14(3):e00434-23. doi: 10.1128/mbio.00434-23 (PMC10306267; doi:10.1128/mbio.00434-23)
Supplement: TABLE S5 [file mbio.00434-23-s0008.xls]

## Sheet: Sheet1
					Mixed model analyses of covariance										Mantel tests of pairwise correlations
Input dataset	Number of observations	Condition tested	Number of observations used	Number of isolates used	Random effects	Fixed effects	ndf	ddf	Genetic similarity (ANI)		ddf	Gene flow (length bias)		Number of isolates used	ANI vs distance (log10)		Estimated gene flow (log 10) vs distance(log 10)
Pairwise matrix									F value	p value		F value	p value		r	p	r	p
All 53 X. bovineii	1378	input data	1241	50	iso1 iso2 site	geographic distance (log10)	1	219.45	140.02	<0.001	69.59	152.35	<0.001	52	-0.78395	0.001	-0.70543	0.001
						nematode host species category (same vs different species)	1	1146.69	30.33	<0.001	1109.92	78.2	<0.001
						geographic distance (log) x nematode host spp category	1	1150.58	42.46	<0.001	1110.77	1.76	0.185
42 Indiana isolates only	861	if pcdiv42>0	780	40	iso1 iso2 site	geographic distance (log10)	1	185.65	27.6	<0.001	40.72	52.52	<0.0001	42	-0.5836	0.001	-0.45232	0.001
						nematode host species category (same vs different species)	1	728.06	67.45	<0.001	641.02	64.36	<0.0001
						geographic distance (log) x nematode host spp category	1	740	1.82	0.1783	642.27	0.81	0.367
31 MC isolates	465	if site='MC'	406	29	iso1 iso2	geographic distance (log10)	1	296.95	20.16	<0.001	383.15	32.31	<0.001	31	-0.31305	0.001	-0.34498	0.001
						nematode host species category (same vs different species)	1	390.35	71.74	<0.001	386.61	70.97	<0.001
						geographic distance (log) x nematode host spp category	1	393.99	11.53	0.008	389.4	22.98	<0.001
9 LD isolates	36	if site='LD'	36	9	iso1 iso2	geographic distance (log10)	1	18.25	1.94	0.181	18.52	47.41	<0.001	9	-0.51258	0.019	-0.64369	0.01
						nematode host species category (same vs different species)	1	17.75	229.32	<0.001	18.12	999.89	<0.001
						geographic distance (log) x nematode host spp category	1	17.55	4.41	0.05	17.87	83.54	<0.001
Notes:	geographic collection site unknown for one reference isolate
	host identity unknown for 2 MC isolates
	iso1 and iso2 identify the isolates forming each pair
